# Supplementary material for: Use of hidden Markov capture–recapture models to estimate abundance in the presence of uncertainty: Application to the estimation of prevalence of hybrids in animal populations
Source: Ecol Evol. 2019 Feb 5;9(2):744–55. doi: 10.1002/ece3.4819 (PMC6362442; doi:10.1002/ece3.4819)
Supplement: Supplementary file 2 [file ECE3-9-744-s002.R]

################################################################################################################################
#                                           SCENARIO 1: 5 OCC LOW DETECT HET
#################################################################################################################################

library(HMM)
library(qpcR)

#Simulation parameters

# 3 States: W = wolf, H = hybrid, De = dead
# 3 Events: 1 = detected as a wolf, 2 = detected as a hybrid, 3 = detected as uncertain, 4 = non detected

N_SIM=100
W.ind = 1000
n.occasions=5
piNB_TRUE <- 0.7 # Initial state prob. to be wolf
piB_TRUE <- 1 - piNB_TRUE # Initial state prob. to be hybrid
phiNB_TRUE <- 0.81 # Wolf survival 
phiB_TRUE <- 0.73 # Hybrid survival 
pNB_TRUE <- 0.5 # Wolf detectability 
pB_TRUE <- 0.3 # Hybrid detectability 
delta_TRUE <- 0.8 # Probability of assignment 
n.states <- 3
n.obs <- 4

######################################
#  SIMULATIONS WITH HMM PACKAGE 
######################################


# States: W = wolf, H = hybrid, De = dead
# Events: 1 = detected as a wolf, 2 = detected as a hybrid, 3 = detected as uncertain, 4 = non detected


# Storage matrices for trend in nw_true, nh_true, nw_obs, nh_obs
NH_TRUE5=matrix(NA, N_SIM, n.occasions)
NW_TRUE5=matrix(NA, N_SIM, n.occasions)
NH_OBS5=matrix(NA, N_SIM, n.occasions)
NW_OBS5=matrix(NA, N_SIM, n.occasions)

# Storage matrices for simulation results (prevalence)
TRUE_PREVALENCE_SIM5=matrix(NA, N_SIM, n.occasions)
NAIVE_PREVALENCE_SIM5=matrix(NA, N_SIM, n.occasions)
ESTIMATED_PREVALENCE_SIM_STATE5=matrix(NA, N_SIM, n.occasions)

# Storage vectors for simulation results (survival and detectability for constant and state dependent model
INIT_W5=rep(NA,N_SIM)#vector of init prob estimates for const model #4=n models
INIT_H5=rep(NA,N_SIM)
SURV_W5=rep(NA,N_SIM)#vector of phi estimates for const model
SURV_H5=rep(NA,N_SIM)#vector of phi estimates for const model
DET_W5= rep(NA,N_SIM)#vector of p estimates for const model
DET_H5= rep(NA,N_SIM)#vector of p estimates for const model
DELTA5= rep(NA,N_SIM)  #vector of p estimates for state dep model

# Storage vectors for simulation results (AIC, =1 if the best model is state dep, =0 if best model is constant
AIC=rep(NA,4)
AIC_5L=matrix(NA,N_SIM,4)

# Storage vectors for bootrapped SE and CI 
SE=matrix(NA,N_SIM,n.occasions)
LCL=matrix(NA,N_SIM,n.occasions)
UCL=matrix(NA,N_SIM,n.occasions)

# Source all models

# First, we source the deviance and Viterbi algo for each model as well as various useful functions:

source('dev_phispsdelta_ISEC1.R')
source('viterbi_phispsdelta_ISEC1.R')
source('logprot.R')


for (w in 1:N_SIM ){
  
  # define model
  hmm <- initHMM(c("NB","B","De"), c("1","2","3","4"), c(piNB_TRUE,piB_TRUE,0), matrix(c(
    phiNB_TRUE, 0,  1-phiNB_TRUE,
    0, phiB_TRUE,  1-phiB_TRUE,
    0, 0,  1), nrow = n.states, byrow = TRUE),
    matrix(c(
      pNB_TRUE * delta_TRUE, 0, pNB_TRUE * (1 - delta_TRUE), 1 - pNB_TRUE,
      0, pB_TRUE * delta_TRUE, pB_TRUE * (1 - delta_TRUE), 1 - pB_TRUE,
      0, 0, 0, 1), nrow = n.states, byrow = TRUE))
  hmm
  
  # simulate a dataset of W.ind individuals
  dat = NULL
  dat_st = NULL
  i = 0
  while (i < W.ind){
    temp = simHMM(hmm,n.occasions)
    current_ind = temp$observation # this might be a row of non-detections
    current_ind_st = temp$states
    if (sum(as.numeric(current_ind)) == 4*n.occasions) next # if this is the case, we discard it and simulate again
    dat = rbind(dat, current_ind)
    dat_st = rbind(dat_st, current_ind_st)
    i = i+1
  }
  
  events = matrix(as.numeric(dat),byrow=F,ncol=n.occasions)
  states = dat_st
  
  
  # calculate TRUE prevalence
  true_prevalence = rep(NA, n.occasions)
  true_hybrids = rep(NA, n.occasions) #true prevalence from states
  true_wolves = rep(NA, n.occasions) #true prevalence from states
  true_prevalence = rep(NA, n.occasions)
  
  for (j in 1: n.occasions){
    W_w = sum(dat_st[,j]=="NB",na.rm=T)
    W_h = sum(dat_st[,j]=="B",na.rm=T)
    #W_d = sum(dat_st[,j]=="De",na.rm=T)
    true_prevalence[j] = W_h/(W_w+W_h)
    true_hybrids[j] = W_h
    true_wolves[j] = W_w
  }
  
  true_prevalence
  TRUE_PREVALENCE_SIM5[w,]= true_prevalence # matrix with N_SIM rows = estimated prev values for each simulation
  NH_TRUE5[w,]=true_hybrids
  NW_TRUE5[w,]=true_wolves
  
  # calculate NAIVE prevalence considering uncertains as wolf
  
  temp=events 
  naive_prevalence = rep(NA, n.occasions)
  obs_hybrids = rep(NA, n.occasions) #true prevalence from states
  obs_wolves = rep(NA, n.occasions) #true prevalence from states
  
  for (j in 1: n.occasions){
    W_w = sum(temp[,j]=="1",na.rm=T)
    W_h = sum(temp[,j]=="2",na.rm=T)
    W_u = sum(temp[,j]=="3",na.rm=T)
    # update W of wolves and hybrids (detected)
    W_w = W_w #+ W_u
    W_h = W_h 
    naive_prevalence[j] = W_h/(W_w+W_h)
    obs_hybrids[j] = W_h
    obs_wolves[j] = W_w
  }
  
  NAIVE_PREVALENCE_SIM5[w,]= naive_prevalence # matrix with N_SIM rows = estimated prev values for each simulation
  NH_OBS5[w,]=obs_hybrids
  NW_OBS5[w,]=obs_wolves
  
  #################
  #  FIT MODELS
  #################
  
  
  # read in data
  wolf_data = events
  wolf_data[wolf_data==4]=0
  
  # Define a few useful quantities
  
  n.states <- 3
  nh <- dim(wolf_data)[1]
  k <- dim(wolf_data)[2]
  km1 <- k-1
  # counts
  eff <- rep(1,nh)
  # compute the date of first capture fc, and state at initial capture init.state
  fc <- NULL
  init.state <- NULL
  for (ii in 1:nh){
    temp <- 1:k
    fc <- c(fc,min(which(wolf_data[ii,]!=0)))
    init.state <- c(init.state,wolf_data[ii,fc[ii]])
  }
  
  
  # Model fitting and prevalence estimation
  
  ## MOdel 4=Estimating prevalence with $(\pi,\phi_{state},p_{state},\delta)$
  
  # transpose data
  data <- t(wolf_data)
  
  # init values
  binit <- runif(6)
  
  # fit model
  tmpmin <- optim(binit,dev_phispsdelta,NULL,hessian=FALSE,data,eff,fc,init.state,nh,km1,method="BFGS",control=list(trace=1, REPORT=1))
  
  # get estimates and back-transform
  x <- tmpmin$par
  INIT_W5[w]= pi <- 1/(1+exp(-x[1]))
  INIT_H5[w]= pc <- 1-pi 
  SURV_W5[w]= phisps_nb = phiNB <- 1/(1+exp(-x[2]))
  SURV_H5[w]= phisps_b = phiB <- 1/(1+exp(-x[3]))
  DET_W5[w]=psphis_nb =  pNB <- 1/(1+exp(-x[4]))
  DET_H5[w]= psphis_nb = pB <- 1/(1+exp(-x[5]))
  DELTA5[w]= delta <- 1/(1+exp(-x[6]))
  AIC[4] <- 2 * tmpmin$value + 2 * 6
  
  
  # get prevalence
  ESTIMATED_PREVALENCE_SIM_STATE5[w,] = viterbi_phispsdelta(wolf_data,fc,k,n.occasions,pi,pc,phiNB,phiB,pNB,pB,delta,n.states)
  AIC_5L[w,]=AIC
  
  
}


## Model estimates

par(mfrow=c(1,1))

boxplot(NAIVE_PREVALENCE_SIM5[,1],
        ESTIMATED_PREVALENCE_SIM_STATE5[,1],
        NAIVE_PREVALENCE_SIM5[,2],
        ESTIMATED_PREVALENCE_SIM_STATE5[,2],
        NAIVE_PREVALENCE_SIM5[,3],
        ESTIMATED_PREVALENCE_SIM_STATE5[,3],
        NAIVE_PREVALENCE_SIM5[,4],
        ESTIMATED_PREVALENCE_SIM_STATE5[,4],
        NAIVE_PREVALENCE_SIM5[,5],
        ESTIMATED_PREVALENCE_SIM_STATE5[,5],ylim=c(0,0.7),  
        col=c("white","grey"),
        main="Prevalence 5 occasions low detectability",
        ylab="Prevalence", xlab="Occasion", cex.lab=1.5, cex.main=1.5)


legend(2,0.7,legend = c("true prevalence"),lty=2)  

axis(1,2,1)
axis(1,4,2)
axis(1,6,3)
axis(1,8,4)
axis(1,10,5)

#compare true, naive, estimated prevalence

SCENARIO_TABLE5 = matrix(NA,nrow=4,ncol=n.occasions)
for (g in 1: n.occasions){
  
  SCENARIO_TABLE5[1,g]=mean(TRUE_PREVALENCE_SIM5[,g])
  
  
}


true_plot=c(rep(SCENARIO_TABLE5[1,1],2),
            rep(SCENARIO_TABLE5[1,2],2),
            rep(SCENARIO_TABLE5[1,3],2),
            rep(SCENARIO_TABLE5[1,4],2),
            rep(SCENARIO_TABLE5[1,5],2))

points(true_plot, type="l", ylim=c(0,0.6),lwd=2, lty=2)

dev.copy(png,'PREV_5L_HE.png')
dev.off()

###compare true and estimated survival

par(mfrow=c(1,2))
boxplot(SURV_W5,ylim=c(0,1), main="Parental", ylab="Survival 5 occ.low p",cex.lab=1.5, cex.axis=1.5, cex.main=1.5)
abline(h=phiNB_TRUE)

surv_h=boxplot(SURV_H5,ylim=c(0,1),main="Hybrid",cex.axis=1.5, cex.main=1.5)
abline(h=phiB_TRUE)

dev.copy(png,'PHI_5L_HE.png')
dev.off()

###compare true and estimated det
par(mfrow=c(1,2))
boxplot(DET_W5,ylim=c(0,1), main="Parental", ylab="Detectability 5 occ. low p", cex.lab=1.5,cex.axis=1.5, cex.main=1.5)
abline(h=pNB_TRUE)

boxplot(DET_H5,ylim=c(0,1),main="Hybrid",cex.axis=1.5, cex.main=1.5)
abline(h=pB_TRUE)

dev.copy(png,'P_5L_HE.png')
dev.off()

###compare true and estimated INIT
par(mfrow=c(1,2))
boxplot(INIT_W5,ylim=c(0,1), main="Parental", ylab="Initial state: 5 occ. low p", cex.lab=1.5,cex.axis=1.5, cex.main=1.5)
abline(h=piNB_TRUE)

boxplot(INIT_H5,ylim=c(0,1),main="Hybrid",cex.axis=1.5, cex.main=1.5)
abline(h=piB_TRUE)

dev.copy(png,'INIT_5L_HE.png')
dev.off()

###compare true and estimated delta
par(mfrow=c(1,1))
boxplot(DELTA5,ylim=c(0,1),main="Assignment probability",ylab="Assignment: 5 occ. low p", cex.lab=1.5,cex.axis=1.5, cex.main=1.5)
abline(h=delta_TRUE)

dev.copy(png,'DELTA_5L_HE.png')
dev.off()


save.image('LowP5occ_HE.RData')
rm(list=ls())


################################################################################################################################
#                                           SCENARIO 2: 10 OCC LOW DETECT HET 
#################################################################################################################################

library(HMM)
library(qpcR)

#Simulation parameters

# 3 States: W = wolf, H = hybrid, De = dead
# 3 Events: 1 = detected as a wolf, 2 = detected as a hybrid, 3 = detected as uncertain, 4 = non detected

N_SIM=100
W.ind = 1000
n.occasions=10
piNB_TRUE <- 0.7 # Initial state prob. to be wolf
piB_TRUE <- 1 - piNB_TRUE # Initial state prob. to be hybrid
phiNB_TRUE <- 0.81 # Wolf survival 
phiB_TRUE <- 0.73 # Hybrid survival 
pNB_TRUE <- 0.5 # Wolf detectability 
pB_TRUE <- 0.3 # Hybrid detectability 
delta_TRUE <- 0.8 # Probability of assignment 
n.states <- 3
n.obs <- 4

######################################
#  SIMULATIONS WITH HMM PACKAGE 
######################################


# States: W = wolf, H = hybrid, De = dead
# Events: 1 = detected as a wolf, 2 = detected as a hybrid, 3 = detected as uncertain, 4 = non detected


# Storage matrices for trend in nw_true, nh_true, nw_obs, nh_obs
NH_TRUE5=matrix(NA, N_SIM, n.occasions)
NW_TRUE5=matrix(NA, N_SIM, n.occasions)
NH_OBS5=matrix(NA, N_SIM, n.occasions)
NW_OBS5=matrix(NA, N_SIM, n.occasions)

# Storage matrices for simulation results (prevalence)
TRUE_PREVALENCE_SIM5=matrix(NA, N_SIM, n.occasions)
NAIVE_PREVALENCE_SIM5=matrix(NA, N_SIM, n.occasions)
ESTIMATED_PREVALENCE_SIM_STATE5=matrix(NA, N_SIM, n.occasions)

# Storage vectors for simulation results (survival and detectability for constant and state dependent model
INIT_W5=rep(NA,N_SIM)#vector of init prob estimates for const model #4=n models
INIT_H5=rep(NA,N_SIM)
SURV_W5=rep(NA,N_SIM)#vector of phi estimates for const model
SURV_H5=rep(NA,N_SIM)#vector of phi estimates for const model
DET_W5= rep(NA,N_SIM)#vector of p estimates for const model
DET_H5= rep(NA,N_SIM)#vector of p estimates for const model
DELTA5= rep(NA,N_SIM)  #vector of p estimates for state dep model

# Storage vectors for simulation results (AIC, =1 if the best model is state dep, =0 if best model is constant
AIC=rep(NA,4)
AIC_5L=matrix(NA,N_SIM,4)

# Storage vectors for bootrapped SE and CI 
SE=matrix(NA,N_SIM,n.occasions)
LCL=matrix(NA,N_SIM,n.occasions)
UCL=matrix(NA,N_SIM,n.occasions)

# Source all models

# First, we source the deviance and Viterbi algo for each model as well as various useful functions:

source('dev_phispsdelta_ISEC1.R')
source('viterbi_phispsdelta_ISEC1.R')
source('logprot.R')

for (w in 1:N_SIM ){
  
  # define model
  hmm <- initHMM(c("NB","B","De"), c("1","2","3","4"), c(piNB_TRUE,piB_TRUE,0), matrix(c(
    phiNB_TRUE, 0,  1-phiNB_TRUE,
    0, phiB_TRUE,  1-phiB_TRUE,
    0, 0,  1), nrow = n.states, byrow = TRUE),
    matrix(c(
      pNB_TRUE * delta_TRUE, 0, pNB_TRUE * (1 - delta_TRUE), 1 - pNB_TRUE,
      0, pB_TRUE * delta_TRUE, pB_TRUE * (1 - delta_TRUE), 1 - pB_TRUE,
      0, 0, 0, 1), nrow = n.states, byrow = TRUE))
  hmm
  
  # simulate a dataset of W.ind individuals
  dat = NULL
  dat_st = NULL
  i = 0
  while (i < W.ind){
    temp = simHMM(hmm,n.occasions)
    current_ind = temp$observation # this might be a row of non-detections
    current_ind_st = temp$states
    if (sum(as.numeric(current_ind)) == 4*n.occasions) next # if this is the case, we discard it and simulate again
    dat = rbind(dat, current_ind)
    dat_st = rbind(dat_st, current_ind_st)
    i = i+1
  }
  
  events = matrix(as.numeric(dat),byrow=F,ncol=n.occasions)
  states = dat_st
  
  
  # calculate TRUE prevalence
  true_prevalence = rep(NA, n.occasions)
  true_hybrids = rep(NA, n.occasions) #true prevalence from states
  true_wolves = rep(NA, n.occasions) #true prevalence from states
  true_prevalence = rep(NA, n.occasions)
  
  for (j in 1: n.occasions){
    W_w = sum(dat_st[,j]=="NB",na.rm=T)
    W_h = sum(dat_st[,j]=="B",na.rm=T)
    #W_d = sum(dat_st[,j]=="De",na.rm=T)
    true_prevalence[j] = W_h/(W_w+W_h)
    true_hybrids[j] = W_h
    true_wolves[j] = W_w
  }
  
  true_prevalence
  TRUE_PREVALENCE_SIM5[w,]= true_prevalence # matrix with N_SIM rows = estimated prev values for each simulation
  NH_TRUE5[w,]=true_hybrids
  NW_TRUE5[w,]=true_wolves
  
  # calculate NAIVE prevalence considering uncertains as wolf
  
  temp=events 
  naive_prevalence = rep(NA, n.occasions)
  obs_hybrids = rep(NA, n.occasions) #true prevalence from states
  obs_wolves = rep(NA, n.occasions) #true prevalence from states
  
  for (j in 1: n.occasions){
    W_w = sum(temp[,j]=="1",na.rm=T)
    W_h = sum(temp[,j]=="2",na.rm=T)
    W_u = sum(temp[,j]=="3",na.rm=T)
    # update W of wolves and hybrids (detected)
    W_w = W_w # + W_u
    W_h = W_h 
    naive_prevalence[j] = W_h/(W_w+W_h)
    obs_hybrids[j] = W_h
    obs_wolves[j] = W_w
  }
  
  NAIVE_PREVALENCE_SIM5[w,]= naive_prevalence # matrix with N_SIM rows = estimated prev values for each simulation
  NH_OBS5[w,]=obs_hybrids
  NW_OBS5[w,]=obs_wolves
  
  #################
  #  FIT MODELS
  #################
  
  
  # read in data
  wolf_data = events
  wolf_data[wolf_data==4]=0
  
  # Define a few useful quantities
  
  n.states <- 3
  nh <- dim(wolf_data)[1]
  k <- dim(wolf_data)[2]
  km1 <- k-1
  # counts
  eff <- rep(1,nh)
  # compute the date of first capture fc, and state at initial capture init.state
  fc <- NULL
  init.state <- NULL
  for (ii in 1:nh){
    temp <- 1:k
    fc <- c(fc,min(which(wolf_data[ii,]!=0)))
    init.state <- c(init.state,wolf_data[ii,fc[ii]])
  }
  
  
  ## MOdel 4=Estimating prevalence with $(\pi,\phi_{state},p_{state},\delta)$
  
  # transpose data
  data <- t(wolf_data)
  
  # init values
  binit <- runif(6)
  
  # fit model
  tmpmin <- optim(binit,dev_phispsdelta,NULL,hessian=FALSE,data,eff,fc,init.state,nh,km1,method="BFGS",control=list(trace=1, REPORT=1))
  
  # get estimates and back-transform
  x <- tmpmin$par
  INIT_W5[w]= pi <- 1/(1+exp(-x[1]))
  INIT_H5[w]= pc <- 1-pi 
  SURV_W5[w]= phisps_nb = phiNB <- 1/(1+exp(-x[2]))
  SURV_H5[w]= phisps_b = phiB <- 1/(1+exp(-x[3]))
  DET_W5[w]=psphis_nb =  pNB <- 1/(1+exp(-x[4]))
  DET_H5[w]= psphis_nb = pB <- 1/(1+exp(-x[5]))
  DELTA5[w]= delta <- 1/(1+exp(-x[6]))
  AIC[4] <- 2 * tmpmin$value + 2 * 6
  
  
  # get prevalence
  ESTIMATED_PREVALENCE_SIM_STATE5[w,] = viterbi_phispsdelta(wolf_data,fc,k,n.occasions,pi,pc,phiNB,phiB,pNB,pB,delta,n.states)
  AIC_5L[w,]=AIC
  
}


## Model estimates

par(mfrow=c(1,1))

boxplot(NAIVE_PREVALENCE_SIM5[,1],
        ESTIMATED_PREVALENCE_SIM_STATE5[,1],
        NAIVE_PREVALENCE_SIM5[,2],
        ESTIMATED_PREVALENCE_SIM_STATE5[,2],
        NAIVE_PREVALENCE_SIM5[,3],
        ESTIMATED_PREVALENCE_SIM_STATE5[,3],
        NAIVE_PREVALENCE_SIM5[,4],
        ESTIMATED_PREVALENCE_SIM_STATE5[,4],
        NAIVE_PREVALENCE_SIM5[,5],
        ESTIMATED_PREVALENCE_SIM_STATE5[,5],
        NAIVE_PREVALENCE_SIM5[,6],
        ESTIMATED_PREVALENCE_SIM_STATE5[,6],
        NAIVE_PREVALENCE_SIM5[,7],
        ESTIMATED_PREVALENCE_SIM_STATE5[,7],
        NAIVE_PREVALENCE_SIM5[,8],
        ESTIMATED_PREVALENCE_SIM_STATE5[,8],
        NAIVE_PREVALENCE_SIM5[,9],
        ESTIMATED_PREVALENCE_SIM_STATE5[,9],
        NAIVE_PREVALENCE_SIM5[,10],
        ESTIMATED_PREVALENCE_SIM_STATE5[,10],ylim=c(0,0.7),  
        col=c("white","grey"),
        main="Prevalence 10 occasions low detectability",
        ylab="Prevalence", xlab="Occasion", cex.lab=1.5, cex.main=1.5)


legend(2,0.7,legend = c("true prevalence"),lty=2)  

axis(1,2,1)
axis(1,4,2)
axis(1,6,3)
axis(1,8,4)
axis(1,10,5)
axis(1,12,6)
axis(1,14,7)
axis(1,16,8)
axis(1,18,9)
axis(1,20,10)

#compare true, naive, estimated prevalence

SCENARIO_TABLE5 = matrix(NA,nrow=4,ncol=n.occasions)
for (g in 1: n.occasions){
  
  SCENARIO_TABLE5[1,g]=mean(TRUE_PREVALENCE_SIM5[,g])
  
  
}

true_plot=c(rep(SCENARIO_TABLE5[1,1],2),
            rep(SCENARIO_TABLE5[1,2],2),
            rep(SCENARIO_TABLE5[1,3],2),
            rep(SCENARIO_TABLE5[1,4],2),
            rep(SCENARIO_TABLE5[1,5],2),
            rep(SCENARIO_TABLE5[1,6],2),
            rep(SCENARIO_TABLE5[1,7],2),
            rep(SCENARIO_TABLE5[1,8],2),
            rep(SCENARIO_TABLE5[1,9],2),
            rep(SCENARIO_TABLE5[1,10],2))

points(true_plot, type="l", ylim=c(0,0.6),lwd=2, lty=2)

dev.copy(png,'PREV_10L_HE.png')
dev.off()

###compare true and estimated survival

par(mfrow=c(1,2))
boxplot(SURV_W5,ylim=c(0,1), main="Parental", ylab="Survival 10 occ.low p",cex.lab=1.5, cex.axis=1.5, cex.main=1.5)
abline(h=phiNB_TRUE)

surv_h=boxplot(SURV_H5,ylim=c(0,1),main="Hybrid",cex.axis=1.5, cex.main=1.5)
abline(h=phiB_TRUE)

dev.copy(png,'PHI_10L_HE.png')
dev.off()

###compare true and estimated det
par(mfrow=c(1,2))
boxplot(DET_W5,ylim=c(0,1), main="Parental", ylab="Detectability 10 occ. low p", cex.lab=1.5,cex.axis=1.5, cex.main=1.5)
abline(h=pNB_TRUE)

boxplot(DET_H5,ylim=c(0,1),main="Hybrid",cex.axis=1.5, cex.main=1.5)
abline(h=pB_TRUE)

dev.copy(png,'P_10L_HE.png')
dev.off()

###compare true and estimated INIT
par(mfrow=c(1,2))
boxplot(INIT_W5,ylim=c(0,1), main="Parental", ylab="Initial state: 10 occ. low p", cex.lab=1.5,cex.axis=1.5, cex.main=1.5)
abline(h=piNB_TRUE)

boxplot(INIT_H5,ylim=c(0,1),main="Hybrid",cex.axis=1.5, cex.main=1.5)
abline(h=piB_TRUE)

dev.copy(png,'INIT_10L_HE.png')
dev.off()

###compare true and estimated delta
par(mfrow=c(1,1))
boxplot(DELTA5,ylim=c(0,1),main="Assignment probability",ylab="Assignment: 10 occ. low p", cex.lab=1.5,cex.axis=1.5, cex.main=1.5)
abline(h=delta_TRUE)

dev.copy(png,'DELTA_10L_HE.png')
dev.off()


save.image('LowP10occ_HE.RData')
rm(list=ls())

setwd("C:/Users/Nina/Dropbox/MEE/REVISION_analyses/scripts/simulations/bug_check/15")


################################################################################################################################
#                                           SCENARIO 3: 15 OCC low DETECT HET
#################################################################################################################################

library(HMM)
library(qpcR)

#Simulation parameters

# 3 States: W = wolf, H = hybrid, De = dead
# 3 Events: 1 = detected as a wolf, 2 = detected as a hybrid, 3 = detected as uncertain, 4 = non detected

N_SIM=100
W.ind = 1000
n.occasions=15
piNB_TRUE <- 0.7 # Initial state prob. to be wolf
piB_TRUE <- 1 - piNB_TRUE # Initial state prob. to be hybrid
phiNB_TRUE <- 0.81 # Wolf survival 
phiB_TRUE <- 0.73 # Hybrid survival 
pNB_TRUE <- 0.5 # Wolf detectability 
pB_TRUE <- 0.3 # Hybrid detectability 
delta_TRUE <- 0.8 # Probability of assignment 
n.states <- 3
n.obs <- 4

######################################
#  SIMULATIONS WITH HMM PACKAGE 
######################################


# States: W = wolf, H = hybrid, De = dead
# Events: 1 = detected as a wolf, 2 = detected as a hybrid, 3 = detected as uncertain, 4 = non detected


# Storage matrices for trend in nw_true, nh_true, nw_obs, nh_obs
NH_TRUE5=matrix(NA, N_SIM, n.occasions)
NW_TRUE5=matrix(NA, N_SIM, n.occasions)
NH_OBS5=matrix(NA, N_SIM, n.occasions)
NW_OBS5=matrix(NA, N_SIM, n.occasions)

# Storage matrices for simulation results (prevalence)
TRUE_PREVALENCE_SIM5=matrix(NA, N_SIM, n.occasions)
NAIVE_PREVALENCE_SIM5=matrix(NA, N_SIM, n.occasions)
ESTIMATED_PREVALENCE_SIM_STATE5=matrix(NA, N_SIM, n.occasions)

# Storage vectors for simulation results (survival and detectability for constant and state dependent model
INIT_W5=rep(NA,N_SIM)#vector of init prob estimates for const model #4=n models
INIT_H5=rep(NA,N_SIM)
SURV_W5=rep(NA,N_SIM)#vector of phi estimates for const model
SURV_H5=rep(NA,N_SIM)#vector of phi estimates for const model
DET_W5= rep(NA,N_SIM)#vector of p estimates for const model
DET_H5= rep(NA,N_SIM)#vector of p estimates for const model
DELTA5= rep(NA,N_SIM)  #vector of p estimates for state dep model

# Storage vectors for simulation results (AIC, =1 if the best model is state dep, =0 if best model is constant
AIC=rep(NA,4)
AIC_5L=matrix(NA,N_SIM,4)

# Storage vectors for bootrapped SE and CI 
SE=matrix(NA,N_SIM,n.occasions)
LCL=matrix(NA,N_SIM,n.occasions)
UCL=matrix(NA,N_SIM,n.occasions)

# Source all models

# First, we source the deviance and Viterbi algo for each model as well as various useful functions:

source('dev_phispsdelta_ISEC1.R')
source('viterbi_phispsdelta_ISEC1.R')
source('logprot.R')

for (w in 1:N_SIM ){
  
  # define model
  hmm <- initHMM(c("NB","B","De"), c("1","2","3","4"), c(piNB_TRUE,piB_TRUE,0), matrix(c(
    phiNB_TRUE, 0,  1-phiNB_TRUE,
    0, phiB_TRUE,  1-phiB_TRUE,
    0, 0,  1), nrow = n.states, byrow = TRUE),
    matrix(c(
      pNB_TRUE * delta_TRUE, 0, pNB_TRUE * (1 - delta_TRUE), 1 - pNB_TRUE,
      0, pB_TRUE * delta_TRUE, pB_TRUE * (1 - delta_TRUE), 1 - pB_TRUE,
      0, 0, 0, 1), nrow = n.states, byrow = TRUE))
  hmm
  
  # simulate a dataset of W.ind individuals
  dat = NULL
  dat_st = NULL
  i = 0
  while (i < W.ind){
    temp = simHMM(hmm,n.occasions)
    current_ind = temp$observation # this might be a row of non-detections
    current_ind_st = temp$states
    if (sum(as.numeric(current_ind)) == 4*n.occasions) next # if this is the case, we discard it and simulate again
    dat = rbind(dat, current_ind)
    dat_st = rbind(dat_st, current_ind_st)
    i = i+1
  }
  
  events = matrix(as.numeric(dat),byrow=F,ncol=n.occasions)
  states = dat_st
  
  
  # calculate TRUE prevalence
  true_prevalence = rep(NA, n.occasions)
  true_hybrids = rep(NA, n.occasions) #true prevalence from states
  true_wolves = rep(NA, n.occasions) #true prevalence from states
  true_prevalence = rep(NA, n.occasions)
  
  for (j in 1: n.occasions){
    W_w = sum(dat_st[,j]=="NB",na.rm=T)
    W_h = sum(dat_st[,j]=="B",na.rm=T)
    #W_d = sum(dat_st[,j]=="De",na.rm=T)
    true_prevalence[j] = W_h/(W_w+W_h)
    true_hybrids[j] = W_h
    true_wolves[j] = W_w
  }
  
  true_prevalence
  TRUE_PREVALENCE_SIM5[w,]= true_prevalence # matrix with N_SIM rows = estimated prev values for each simulation
  NH_TRUE5[w,]=true_hybrids
  NW_TRUE5[w,]=true_wolves
  
  # calculate NAIVE prevalence considering uncertains as wolf
  
  temp=events 
  naive_prevalence = rep(NA, n.occasions)
  obs_hybrids = rep(NA, n.occasions) #true prevalence from states
  obs_wolves = rep(NA, n.occasions) #true prevalence from states
  
  for (j in 1: n.occasions){
    W_w = sum(temp[,j]=="1",na.rm=T)
    W_h = sum(temp[,j]=="2",na.rm=T)
    W_u = sum(temp[,j]=="3",na.rm=T)
    # update W of wolves and hybrids (detected)
    W_w = W_w # + W_u
    W_h = W_h 
    naive_prevalence[j] = W_h/(W_w+W_h)
    obs_hybrids[j] = W_h
    obs_wolves[j] = W_w
  }
  
  NAIVE_PREVALENCE_SIM5[w,]= naive_prevalence # matrix with N_SIM rows = estimated prev values for each simulation
  NH_OBS5[w,]=obs_hybrids
  NW_OBS5[w,]=obs_wolves
  
  #################
  #  FIT MODELS
  #################
  
  
  # read in data
  wolf_data = events
  wolf_data[wolf_data==4]=0
  
  # Define a few useful quantities
  
  n.states <- 3
  nh <- dim(wolf_data)[1]
  k <- dim(wolf_data)[2]
  km1 <- k-1
  # counts
  eff <- rep(1,nh)
  # compute the date of first capture fc, and state at initial capture init.state
  fc <- NULL
  init.state <- NULL
  for (ii in 1:nh){
    temp <- 1:k
    fc <- c(fc,min(which(wolf_data[ii,]!=0)))
    init.state <- c(init.state,wolf_data[ii,fc[ii]])
  }
  
  
  # Model fitting and prevalence estimation
  
  ## MOdel 4=Estimating prevalence with $(\pi,\phi_{state},p_{state},\delta)$
  
  # transpose data
  data <- t(wolf_data)
  
  # init values
  binit <- runif(6)
  
  # fit model
  tmpmin <- optim(binit,dev_phispsdelta,NULL,hessian=FALSE,data,eff,fc,init.state,nh,km1,method="BFGS",control=list(trace=1, REPORT=1))
  
  # get estimates and back-transform
  x <- tmpmin$par
  INIT_W5[w]= pi <- 1/(1+exp(-x[1]))
  INIT_H5[w]= pc <- 1-pi 
  SURV_W5[w]= phisps_nb = phiNB <- 1/(1+exp(-x[2]))
  SURV_H5[w]= phisps_b = phiB <- 1/(1+exp(-x[3]))
  DET_W5[w]=psphis_nb =  pNB <- 1/(1+exp(-x[4]))
  DET_H5[w]= psphis_nb = pB <- 1/(1+exp(-x[5]))
  DELTA5[w]= delta <- 1/(1+exp(-x[6]))
  AIC[4] <- 2 * tmpmin$value + 2 * 6
  
  
  # get prevalence
  ESTIMATED_PREVALENCE_SIM_STATE5[w,] = viterbi_phispsdelta(wolf_data,fc,k,n.occasions,pi,pc,phiNB,phiB,pNB,pB,delta,n.states)
  AIC_5L[w,]=AIC
  
}


## Model estimates

par(mfrow=c(1,1))

boxplot(NAIVE_PREVALENCE_SIM5[,1],
        ESTIMATED_PREVALENCE_SIM_STATE5[,1],
        NAIVE_PREVALENCE_SIM5[,2],
        ESTIMATED_PREVALENCE_SIM_STATE5[,2],
        NAIVE_PREVALENCE_SIM5[,3],
        ESTIMATED_PREVALENCE_SIM_STATE5[,3],
        NAIVE_PREVALENCE_SIM5[,4],
        ESTIMATED_PREVALENCE_SIM_STATE5[,4],
        NAIVE_PREVALENCE_SIM5[,5],
        ESTIMATED_PREVALENCE_SIM_STATE5[,5],
        NAIVE_PREVALENCE_SIM5[,6],
        ESTIMATED_PREVALENCE_SIM_STATE5[,6],
        NAIVE_PREVALENCE_SIM5[,7],
        ESTIMATED_PREVALENCE_SIM_STATE5[,7],
        NAIVE_PREVALENCE_SIM5[,8],
        ESTIMATED_PREVALENCE_SIM_STATE5[,8],
        NAIVE_PREVALENCE_SIM5[,9],
        ESTIMATED_PREVALENCE_SIM_STATE5[,9],
        NAIVE_PREVALENCE_SIM5[,10],
        ESTIMATED_PREVALENCE_SIM_STATE5[,10],
        NAIVE_PREVALENCE_SIM5[,11],
        ESTIMATED_PREVALENCE_SIM_STATE5[,11],
        NAIVE_PREVALENCE_SIM5[,12],
        ESTIMATED_PREVALENCE_SIM_STATE5[,12],
        NAIVE_PREVALENCE_SIM5[,13],
        ESTIMATED_PREVALENCE_SIM_STATE5[,13],
        NAIVE_PREVALENCE_SIM5[,14],
        ESTIMATED_PREVALENCE_SIM_STATE5[,14],
        NAIVE_PREVALENCE_SIM5[,15],
        ESTIMATED_PREVALENCE_SIM_STATE5[,15],ylim=c(0,0.7),  
        col=c("white","grey"),
        main="Prevalence 15 occasions", cex.main=1.5, cex.axis=1.5,
        ylab="Prevalence", xlab="Occasion")


legend(3,0.7,legend = c("true prevalence"),lty=2)  

#compare true, naive, estimated prevalence

SCENARIO_TABLE5 = matrix(NA,nrow=4,ncol=n.occasions)
for (g in 1: n.occasions){
  
  SCENARIO_TABLE5[1,g]=mean(TRUE_PREVALENCE_SIM5[,g])
  
}

true_plot=c(rep(SCENARIO_TABLE5[1,1],2),
            rep(SCENARIO_TABLE5[1,2],2),
            rep(SCENARIO_TABLE5[1,3],2),
            rep(SCENARIO_TABLE5[1,4],2),
            rep(SCENARIO_TABLE5[1,5],2),
            rep(SCENARIO_TABLE5[1,6],2),
            rep(SCENARIO_TABLE5[1,7],2),
            rep(SCENARIO_TABLE5[1,8],2),
            rep(SCENARIO_TABLE5[1,9],2),
            rep(SCENARIO_TABLE5[1,10],2),
            rep(SCENARIO_TABLE5[1,11],2),
            rep(SCENARIO_TABLE5[1,12],2),
            rep(SCENARIO_TABLE5[1,13],2),
            rep(SCENARIO_TABLE5[1,14],2),
            rep(SCENARIO_TABLE5[1,15],2))

points(true_plot, type="l", ylim=c(0,0.6),lwd=2, lty=2)

axis(1,2,1)
axis(1,4,2)
axis(1,6,3)
axis(1,8,4)
axis(1,10,5)
axis(1,12,6)
axis(1,14,7)
axis(1,16,8)
axis(1,18,9)
axis(1,20,10)
axis(1,22,11)
axis(1,24,12)
axis(1,26,13)
axis(1,28,14)
axis(1,30,15)


dev.copy(png,'PREV_15H_HE.png')
dev.off()

###compare true and estimated survival

par(mfrow=c(1,2))
boxplot(SURV_W5,ylim=c(0,1), main="Parental", ylab="Survival 10 occ.low p",cex.lab=1.5, cex.axis=1.5, cex.main=1.5)
abline(h=phiNB_TRUE)

surv_h=boxplot(SURV_H5,ylim=c(0,1),main="Hybrid",cex.axis=1.5, cex.main=1.5)
abline(h=phiB_TRUE)

dev.copy(png,'PHI_15H_HE.png')
dev.off()

###compare true and estimated det
par(mfrow=c(1,2))
boxplot(DET_W5,ylim=c(0,1), main="Parental", ylab="Detectability 10 occ. low p", cex.lab=1.5,cex.axis=1.5, cex.main=1.5)
abline(h=pNB_TRUE)

boxplot(DET_H5,ylim=c(0,1),main="Hybrid",cex.axis=1.5, cex.main=1.5)
abline(h=pB_TRUE)

dev.copy(png,'P_15H_HE.png')
dev.off()

###compare true and estimated INIT
par(mfrow=c(1,2))
boxplot(INIT_W5,ylim=c(0,1), main="Parental", ylab="Initial state: 10 occ. low p", cex.lab=1.5,cex.axis=1.5, cex.main=1.5)
abline(h=piNB_TRUE)

boxplot(INIT_H5,ylim=c(0,1),main="Hybrid",cex.axis=1.5, cex.main=1.5)
abline(h=piB_TRUE)

dev.copy(png,'INIT_15H_HE.png')
dev.off()

###compare true and estimated delta
par(mfrow=c(1,1))
boxplot(DELTA5,ylim=c(0,1),main="Assignment probability",ylab="Assignment: 10 occ. low p", cex.lab=1.5,cex.axis=1.5, cex.main=1.5)
abline(h=delta_TRUE)

dev.copy(png,'DELTA_15H_HE.png')
dev.off()


save.image('LowP15occ_HE.RData')
rm(list=ls())

setwd("C:/Users/Nina/Dropbox/MEE/REVISION_analyses/scripts/simulations/bug_check/20")


################################################################################################################################
#                                           SCENARIO 4: 20 OCC low DETECT HET
#################################################################################################################################

library(HMM)
library(qpcR)

#Simulation parameters

# 3 States: W = wolf, H = hybrid, De = dead
# 3 Events: 1 = detected as a wolf, 2 = detected as a hybrid, 3 = detected as uncertain, 4 = non detected

N_SIM=100
W.ind = 1000
n.occasions=20
piNB_TRUE <- 0.7 # Initial state prob. to be wolf
piB_TRUE <- 1 - piNB_TRUE # Initial state prob. to be hybrid
phiNB_TRUE <- 0.81 # Wolf survival 
phiB_TRUE <- 0.73 # Hybrid survival 
pNB_TRUE <- 0.5 # Wolf detectability 
pB_TRUE <- 0.3 # Hybrid detectability 
delta_TRUE <- 0.8 # Probability of assignment 
n.states <- 3
n.obs <- 4

######################################
#  SIMULATIONS WITH HMM PACKAGE 
######################################


# States: W = wolf, H = hybrid, De = dead
# Events: 1 = detected as a wolf, 2 = detected as a hybrid, 3 = detected as uncertain, 4 = non detected


# Storage matrices for trend in nw_true, nh_true, nw_obs, nh_obs
NH_TRUE5=matrix(NA, N_SIM, n.occasions)
NW_TRUE5=matrix(NA, N_SIM, n.occasions)
NH_OBS5=matrix(NA, N_SIM, n.occasions)
NW_OBS5=matrix(NA, N_SIM, n.occasions)

# Storage matrices for simulation results (prevalence)
TRUE_PREVALENCE_SIM5=matrix(NA, N_SIM, n.occasions)
NAIVE_PREVALENCE_SIM5=matrix(NA, N_SIM, n.occasions)
ESTIMATED_PREVALENCE_SIM_STATE5=matrix(NA, N_SIM, n.occasions)

# Storage vectors for simulation results (survival and detectability for constant and state dependent model
INIT_W5=rep(NA,N_SIM)#vector of init prob estimates for const model #4=n models
INIT_H5=rep(NA,N_SIM)
SURV_W5=rep(NA,N_SIM)#vector of phi estimates for const model
SURV_H5=rep(NA,N_SIM)#vector of phi estimates for const model
DET_W5= rep(NA,N_SIM)#vector of p estimates for const model
DET_H5= rep(NA,N_SIM)#vector of p estimates for const model
DELTA5= rep(NA,N_SIM)  #vector of p estimates for state dep model

# Storage vectors for simulation results (AIC, =1 if the best model is state dep, =0 if best model is constant
AIC=rep(NA,4)
AIC_5L=matrix(NA,N_SIM,4)

# Storage vectors for bootrapped SE and CI 
SE=matrix(NA,N_SIM,n.occasions)
LCL=matrix(NA,N_SIM,n.occasions)
UCL=matrix(NA,N_SIM,n.occasions)

# Source all models

# First, we source the deviance and Viterbi algo for each model as well as various useful functions:

source('dev_phispsdelta_ISEC1.R')
source('viterbi_phispsdelta_ISEC1.R')
source('logprot.R')

for (w in 1:N_SIM ){
  
  # define model
  hmm <- initHMM(c("NB","B","De"), c("1","2","3","4"), c(piNB_TRUE,piB_TRUE,0), matrix(c(
    phiNB_TRUE, 0,  1-phiNB_TRUE,
    0, phiB_TRUE,  1-phiB_TRUE,
    0, 0,  1), nrow = n.states, byrow = TRUE),
    matrix(c(
      pNB_TRUE * delta_TRUE, 0, pNB_TRUE * (1 - delta_TRUE), 1 - pNB_TRUE,
      0, pB_TRUE * delta_TRUE, pB_TRUE * (1 - delta_TRUE), 1 - pB_TRUE,
      0, 0, 0, 1), nrow = n.states, byrow = TRUE))
  hmm
  
  # simulate a dataset of W.ind individuals
  dat = NULL
  dat_st = NULL
  i = 0
  while (i < W.ind){
    temp = simHMM(hmm,n.occasions)
    current_ind = temp$observation # this might be a row of non-detections
    current_ind_st = temp$states
    if (sum(as.numeric(current_ind)) == 4*n.occasions) next # if this is the case, we discard it and simulate again
    dat = rbind(dat, current_ind)
    dat_st = rbind(dat_st, current_ind_st)
    i = i+1
  }
  
  events = matrix(as.numeric(dat),byrow=F,ncol=n.occasions)
  states = dat_st
  
  
  # calculate TRUE prevalence
  true_prevalence = rep(NA, n.occasions)
  true_hybrids = rep(NA, n.occasions) #true prevalence from states
  true_wolves = rep(NA, n.occasions) #true prevalence from states
  true_prevalence = rep(NA, n.occasions)
  
  for (j in 1: n.occasions){
    W_w = sum(dat_st[,j]=="NB",na.rm=T)
    W_h = sum(dat_st[,j]=="B",na.rm=T)
    #W_d = sum(dat_st[,j]=="De",na.rm=T)
    true_prevalence[j] = W_h/(W_w+W_h)
    true_hybrids[j] = W_h
    true_wolves[j] = W_w
  }
  
  true_prevalence
  TRUE_PREVALENCE_SIM5[w,]= true_prevalence # matrix with N_SIM rows = estimated prev values for each simulation
  NH_TRUE5[w,]=true_hybrids
  NW_TRUE5[w,]=true_wolves
  
  # calculate NAIVE prevalence considering uncertains as wolf
  
  temp=events 
  naive_prevalence = rep(NA, n.occasions)
  obs_hybrids = rep(NA, n.occasions) #true prevalence from states
  obs_wolves = rep(NA, n.occasions) #true prevalence from states
  
  for (j in 1: n.occasions){
    W_w = sum(temp[,j]=="1",na.rm=T)
    W_h = sum(temp[,j]=="2",na.rm=T)
    W_u = sum(temp[,j]=="3",na.rm=T)
    # update W of wolves and hybrids (detected)
    W_w = W_w # + W_u
    W_h = W_h 
    naive_prevalence[j] = W_h/(W_w+W_h)
    obs_hybrids[j] = W_h
    obs_wolves[j] = W_w
  }
  
  NAIVE_PREVALENCE_SIM5[w,]= naive_prevalence # matrix with N_SIM rows = estimated prev values for each simulation
  NH_OBS5[w,]=obs_hybrids
  NW_OBS5[w,]=obs_wolves
  
  #################
  #  FIT MODELS
  #################
  
  
  # read in data
  wolf_data = events
  wolf_data[wolf_data==4]=0
  
  # Define a few useful quantities
  
  n.states <- 3
  nh <- dim(wolf_data)[1]
  k <- dim(wolf_data)[2]
  km1 <- k-1
  # counts
  eff <- rep(1,nh)
  # compute the date of first capture fc, and state at initial capture init.state
  fc <- NULL
  init.state <- NULL
  for (ii in 1:nh){
    temp <- 1:k
    fc <- c(fc,min(which(wolf_data[ii,]!=0)))
    init.state <- c(init.state,wolf_data[ii,fc[ii]])
  }
  
  
  # Model fitting and prevalence estimation
  
  ## MOdel 4=Estimating prevalence with $(\pi,\phi_{state},p_{state},\delta)$
  
  # transpose data
  data <- t(wolf_data)
  
  # init values
  binit <- runif(6)
  
  # fit model
  tmpmin <- optim(binit,dev_phispsdelta,NULL,hessian=FALSE,data,eff,fc,init.state,nh,km1,method="BFGS",control=list(trace=1, REPORT=1))
  
  # get estimates and back-transform
  x <- tmpmin$par
  INIT_W5[w]= pi <- 1/(1+exp(-x[1]))
  INIT_H5[w]= pc <- 1-pi 
  SURV_W5[w]= phisps_nb = phiNB <- 1/(1+exp(-x[2]))
  SURV_H5[w]= phisps_b = phiB <- 1/(1+exp(-x[3]))
  DET_W5[w]=psphis_nb =  pNB <- 1/(1+exp(-x[4]))
  DET_H5[w]= psphis_nb = pB <- 1/(1+exp(-x[5]))
  DELTA5[w]= delta <- 1/(1+exp(-x[6]))
  AIC[4] <- 2 * tmpmin$value + 2 * 6
  
  
  # get prevalence
  ESTIMATED_PREVALENCE_SIM_STATE5[w,] = viterbi_phispsdelta(wolf_data,fc,k,n.occasions,pi,pc,phiNB,phiB,pNB,pB,delta,n.states)
  AIC_5L[w,]=AIC
  
}


## Model estimates

par(mfrow=c(1,1))

boxplot(NAIVE_PREVALENCE_SIM5[,1],
        ESTIMATED_PREVALENCE_SIM_STATE5[,1],
        NAIVE_PREVALENCE_SIM5[,2],
        ESTIMATED_PREVALENCE_SIM_STATE5[,2],
        NAIVE_PREVALENCE_SIM5[,3],
        ESTIMATED_PREVALENCE_SIM_STATE5[,3],
        NAIVE_PREVALENCE_SIM5[,4],
        ESTIMATED_PREVALENCE_SIM_STATE5[,4],
        NAIVE_PREVALENCE_SIM5[,5],
        ESTIMATED_PREVALENCE_SIM_STATE5[,5],
        NAIVE_PREVALENCE_SIM5[,6],
        ESTIMATED_PREVALENCE_SIM_STATE5[,6],
        NAIVE_PREVALENCE_SIM5[,7],
        ESTIMATED_PREVALENCE_SIM_STATE5[,7],
        NAIVE_PREVALENCE_SIM5[,8],
        ESTIMATED_PREVALENCE_SIM_STATE5[,8],
        NAIVE_PREVALENCE_SIM5[,9],
        ESTIMATED_PREVALENCE_SIM_STATE5[,9],
        NAIVE_PREVALENCE_SIM5[,10],
        ESTIMATED_PREVALENCE_SIM_STATE5[,10],
        NAIVE_PREVALENCE_SIM5[,11],
        ESTIMATED_PREVALENCE_SIM_STATE5[,11],
        NAIVE_PREVALENCE_SIM5[,12],
        ESTIMATED_PREVALENCE_SIM_STATE5[,12],
        NAIVE_PREVALENCE_SIM5[,13],
        ESTIMATED_PREVALENCE_SIM_STATE5[,13],
        NAIVE_PREVALENCE_SIM5[,14],
        ESTIMATED_PREVALENCE_SIM_STATE5[,14],
        NAIVE_PREVALENCE_SIM5[,15],
        ESTIMATED_PREVALENCE_SIM_STATE5[,15],
        NAIVE_PREVALENCE_SIM5[,16],
        ESTIMATED_PREVALENCE_SIM_STATE5[,16],
        NAIVE_PREVALENCE_SIM5[,17],
        ESTIMATED_PREVALENCE_SIM_STATE5[,17],
        NAIVE_PREVALENCE_SIM5[,18],
        ESTIMATED_PREVALENCE_SIM_STATE5[,18],
        NAIVE_PREVALENCE_SIM5[,19],
        ESTIMATED_PREVALENCE_SIM_STATE5[,19],
        NAIVE_PREVALENCE_SIM5[,20],
        ESTIMATED_PREVALENCE_SIM_STATE5[,20],ylim=c(0,0.7),
        cex.main=1.5,cex.lab=1.5,
        col=c("white","grey"),
        main="Prevalence 20 occasions",
        ylab="Prevalence", xlab="Occasion")


legend(3,0.7,legend = c("true prevalence"),lty=2)  

#compare true, naive, estimated prevalence

SCENARIO_TABLE5 = matrix(NA,nrow=4,ncol=n.occasions)
for (g in 1: n.occasions){
  
  SCENARIO_TABLE5[1,g]=mean(TRUE_PREVALENCE_SIM5[,g])
  
}

true_plot=c(rep(SCENARIO_TABLE5[1,1],2),
            rep(SCENARIO_TABLE5[1,2],2),
            rep(SCENARIO_TABLE5[1,3],2),
            rep(SCENARIO_TABLE5[1,4],2),
            rep(SCENARIO_TABLE5[1,5],2),
            rep(SCENARIO_TABLE5[1,6],2),
            rep(SCENARIO_TABLE5[1,7],2),
            rep(SCENARIO_TABLE5[1,8],2),
            rep(SCENARIO_TABLE5[1,9],2),
            rep(SCENARIO_TABLE5[1,10],2),
            rep(SCENARIO_TABLE5[1,11],2),
            rep(SCENARIO_TABLE5[1,12],2),
            rep(SCENARIO_TABLE5[1,13],2),
            rep(SCENARIO_TABLE5[1,14],2),
            rep(SCENARIO_TABLE5[1,15],2),
            rep(SCENARIO_TABLE5[1,16],2),
            rep(SCENARIO_TABLE5[1,17],2),
            rep(SCENARIO_TABLE5[1,18],2),
            rep(SCENARIO_TABLE5[1,19],2),
            rep(SCENARIO_TABLE5[1,20],2))

points(true_plot, type="l", ylim=c(0,0.6),lwd=2, lty=2)

axis(1,2,1)
axis(1,4,2)
axis(1,6,3)
axis(1,8,4)
axis(1,10,5)
axis(1,12,6)
axis(1,14,7)
axis(1,16,8)
axis(1,18,9)
axis(1,20,10)
axis(1,22,11)
axis(1,24,12)
axis(1,26,13)
axis(1,28,14)
axis(1,30,15)
axis(1,32,16)
axis(1,34,17)
axis(1,36,18)
axis(1,38,19)
axis(1,40,20)

dev.copy(png,'PREV_20L_HE.png')
dev.off()

###compare true and estimated survival

par(mfrow=c(1,2))
boxplot(SURV_W5,ylim=c(0,1), main="Parental", ylab="Survival 10 occ.low p",cex.lab=1.5, cex.axis=1.5, cex.main=1.5)
abline(h=phiNB_TRUE)

surv_h=boxplot(SURV_H5,ylim=c(0,1),main="Hybrid",cex.axis=1.5, cex.main=1.5)
abline(h=phiB_TRUE)

dev.copy(png,'PHI_20H_HE.png')
dev.off()

###compare true and estimated det
par(mfrow=c(1,2))
boxplot(DET_W5,ylim=c(0,1), main="Parental", ylab="Detectability 10 occ. low p", cex.lab=1.5,cex.axis=1.5, cex.main=1.5)
abline(h=pNB_TRUE)

boxplot(DET_H5,ylim=c(0,1),main="Hybrid",cex.axis=1.5, cex.main=1.5)
abline(h=pB_TRUE)

dev.copy(png,'P_20H_HE.png')
dev.off()

###compare true and estimated INIT
par(mfrow=c(1,2))
boxplot(INIT_W5,ylim=c(0,1), main="Parental", ylab="Initial state: 10 occ. low p", cex.lab=1.5,cex.axis=1.5, cex.main=1.5)
abline(h=piNB_TRUE)

boxplot(INIT_H5,ylim=c(0,1),main="Hybrid",cex.axis=1.5, cex.main=1.5)
abline(h=piB_TRUE)

dev.copy(png,'INIT_20H_HE.png')
dev.off()

###compare true and estimated delta
par(mfrow=c(1,1))
boxplot(DELTA5,ylim=c(0,1),main="Assignment probability",ylab="Assignment: 10 occ. low p", cex.lab=1.5,cex.axis=1.5, cex.main=1.5)
abline(h=delta_TRUE)

dev.copy(png,'DELTA_20H_HE.png')
dev.off()


save.image('HighP20occ_HE.RData')
rm(list=ls())
