# Supplementary material for: Use of hidden Markov capture–recapture models to estimate abundance in the presence of uncertainty: Application to the estimation of prevalence of hybrids in animal populations
Source: Ecol Evol. 2019 Feb 5;9(2):744–55. doi: 10.1002/ece3.4819 (PMC6362442; doi:10.1002/ece3.4819)
Supplement: Supplementary file 3 [file ECE3-9-744-s003.R]

setwd("C:/Users/Nina/Dropbox/MEE/simulat8July")

################################################################################################################################
#                                           SCENARIO 1: 5 OCC LOW DETECT HET
#################################################################################################################################

library(HMM)
library(qpcR)

#Simulation parameters

# 3 States: W = wolf, H = hybrid, De = dead
# 3 Events: 1 = detected as a wolf, 2 = detected as a hybrid, 3 = detected as uncertain, 4 = non detected

N_SIM=100
W.ind = 100
n.occasions=5
piNB_TRUE <- 0.7 # Initial state prob. to be wolf
piB_TRUE <- 1 - piNB_TRUE # Initial state prob. to be hybrid
phiNB_TRUE <- 0.81 # Wolf survival 
phiB_TRUE <- 0.73 # Hybrid survival 
pNB_TRUE <- 0.5 # Wolf detectability 
pB_TRUE <- 0.3 # Hybrid detectability 
delta_TRUE <- 0.8 # Probability of assignment 
n.states <- 3
n.obs <- 4

######################################
#  SIMULATIONS WITH HMM PACKAGE 
######################################


# States: W = wolf, H = hybrid, De = dead
# Events: 1 = detected as a wolf, 2 = detected as a hybrid, 3 = detected as uncertain, 4 = non detected


# Storage matrices for trend in nw_true, nh_true, nw_obs, nh_obs
NH_TRUE5=matrix(NA, N_SIM, n.occasions)
NW_TRUE5=matrix(NA, N_SIM, n.occasions)
NH_OBS5=matrix(NA, N_SIM, n.occasions)
NW_OBS5=matrix(NA, N_SIM, n.occasions)

# Storage matrices for simulation results (prevalence)
TRUE_PREVALENCE_SIM5=matrix(NA, N_SIM, n.occasions)
NAIVE_PREVALENCE_SIM5=matrix(NA, N_SIM, n.occasions)
ESTIMATED_PREVALENCE_SIM_STATE5=matrix(NA, N_SIM, n.occasions)

# Storage vectors for simulation results (survival and detectability for constant and state dependent model
INIT_W5=rep(NA,N_SIM)#vector of init prob estimates for const model #4=n models
INIT_H5=rep(NA,N_SIM)
SURV_W5=rep(NA,N_SIM)#vector of phi estimates for const model
SURV_H5=rep(NA,N_SIM)#vector of phi estimates for const model
DET_W5= rep(NA,N_SIM)#vector of p estimates for const model
DET_H5= rep(NA,N_SIM)#vector of p estimates for const model
DELTA5= rep(NA,N_SIM)  #vector of p estimates for state dep model

# Storage vectors for simulation results (AIC, =1 if the best model is state dep, =0 if best model is constant
AIC=rep(NA,4)
AIC_5L=matrix(NA,N_SIM,4)

# Storage vectors for bootrapped SE and CI 
SE=matrix(NA,N_SIM,n.occasions)
LCL=matrix(NA,N_SIM,n.occasions)
UCL=matrix(NA,N_SIM,n.occasions)

# Source all models

# First, we source the deviance and Viterbi algo for each model as well as various useful functions:

source('dev_phispsdelta1.R')
source('viterbi_phispsdelta1.R')
source('logprot.R')


for (w in 1:N_SIM ){
  
  # define model
  hmm <- initHMM(c("NB","B","De"), c("1","2","3","4"), c(piNB_TRUE,piB_TRUE,0), matrix(c(
    phiNB_TRUE, 0,  1-phiNB_TRUE,
    0, phiB_TRUE,  1-phiB_TRUE,
    0, 0,  1), nrow = n.states, byrow = TRUE),
    matrix(c(
      pNB_TRUE * delta_TRUE, 0, pNB_TRUE * (1 - delta_TRUE), 1 - pNB_TRUE,
      0, pB_TRUE * delta_TRUE, pB_TRUE * (1 - delta_TRUE), 1 - pB_TRUE,
      0, 0, 0, 1), nrow = n.states, byrow = TRUE))
  hmm
  
  # simulate a dataset of W.ind individuals
  dat = NULL
  dat_st = NULL
  i = 0
  while (i < W.ind){
    temp = simHMM(hmm,n.occasions)
    current_ind = temp$observation # this might be a row of non-detections
    current_ind_st = temp$states
    if (sum(as.numeric(current_ind)) == 4*n.occasions) next # if this is the case, we discard it and simulate again
    dat = rbind(dat, current_ind)
    dat_st = rbind(dat_st, current_ind_st)
    i = i+1
  }
  
  events = matrix(as.numeric(dat),byrow=F,ncol=n.occasions)
  states = dat_st
  
  
  # calculate TRUE prevalence
  true_prevalence = rep(NA, n.occasions)
  true_hybrids = rep(NA, n.occasions) #true prevalence from states
  true_wolves = rep(NA, n.occasions) #true prevalence from states
  true_prevalence = rep(NA, n.occasions)
  
  for (j in 1: n.occasions){
    W_w = sum(dat_st[,j]=="NB",na.rm=T)
    W_h = sum(dat_st[,j]=="B",na.rm=T)
    #W_d = sum(dat_st[,j]=="De",na.rm=T)
    true_prevalence[j] = W_h/(W_w+W_h)
    true_hybrids[j] = W_h
    true_wolves[j] = W_w
  }
  
  true_prevalence
  TRUE_PREVALENCE_SIM5[w,]= true_prevalence # matrix with N_SIM rows = estimated prev values for each simulation
  NH_TRUE5[w,]=true_hybrids
  NW_TRUE5[w,]=true_wolves
  
  # calculate NAIVE prevalence considering uncertains as wolf
  
  temp=events 
  naive_prevalence = rep(NA, n.occasions)
  obs_hybrids = rep(NA, n.occasions) #true prevalence from states
  obs_wolves = rep(NA, n.occasions) #true prevalence from states
  
  for (j in 1: n.occasions){
    W_w = sum(temp[,j]=="1",na.rm=T)
    W_h = sum(temp[,j]=="2",na.rm=T)
    W_u = sum(temp[,j]=="3",na.rm=T)
    # update W of wolves and hybrids (detected)
    W_w = W_w #+ W_u
    W_h = W_h 
    naive_prevalence[j] = W_h/(W_w+W_h)
    obs_hybrids[j] = W_h
    obs_wolves[j] = W_w
  }
  
  NAIVE_PREVALENCE_SIM5[w,]= naive_prevalence # matrix with N_SIM rows = estimated prev values for each simulation
  NH_OBS5[w,]=obs_hybrids
  NW_OBS5[w,]=obs_wolves
  
  #################
  #  FIT MODELS
  #################
  
  
  # read in data
  wolf_data = events
  wolf_data[wolf_data==4]=0
  
  # Define a few useful quantities
  
  n.states <- 3
  nh <- dim(wolf_data)[1]
  k <- dim(wolf_data)[2]
  km1 <- k-1
  # counts
  eff <- rep(1,nh)
  # compute the date of first capture fc, and state at initial capture init.state
  fc <- NULL
  init.state <- NULL
  for (ii in 1:nh){
    temp <- 1:k
    fc <- c(fc,min(which(wolf_data[ii,]!=0)))
    init.state <- c(init.state,wolf_data[ii,fc[ii]])
  }
  
  
  
  ## MOdel 4=Estimating prevalence with $(\pi,\phi_{state},p_{state},\delta)$
  
  # transpose data
  data <- t(wolf_data)
  
  # init values
  binit <- runif(6)
  
  # fit model
  tmpmin <- optim(binit,dev_phispsdelta,NULL,hessian=FALSE,data,eff,fc,init.state,nh,km1,method="BFGS",control=list(trace=1, REPORT=1))
  
  # get estimates and back-transform
  x <- tmpmin$par
  INIT_W5[w]= pi <- 1/(1+exp(-x[1]))
  INIT_H5[w]= pc <- 1-pi 
  SURV_W5[w]= phisps_nb = phiNB <- 1/(1+exp(-x[2]))
  SURV_H5[w]= phisps_b = phiB <- 1/(1+exp(-x[3]))
  DET_W5[w]=psphis_nb =  pNB <- 1/(1+exp(-x[4]))
  DET_H5[w]= psphis_nb = pB <- 1/(1+exp(-x[5]))
  DELTA5[w]= delta <- 1/(1+exp(-x[6]))
  AIC[4] <- 2 * tmpmin$value + 2 * 6
  
  
  # get prevalence
  ESTIMATED_PREVALENCE_SIM_STATE5[w,] = viterbi_phispsdelta(wolf_data,fc,k,n.occasions,pi,pc,phiNB,phiB,pNB,pB,delta,n.states)
  AIC_5L[w,]=AIC
  
  
  ############################
  #  CONFIDENCE INTERVALS
  #############################
  
  nb_bootstrap <- 100
  prev_phispipsdelta_pseudo=matrix(NA,nb_bootstrap,n.occasions)
  
  
  for (jj in 1:nb_bootstrap){
    
    # resample in the original dataset with replacement
    pseudo_ind <- sample(nrow(wolf_data), replace=T)    
    pseudo <- wolf_data[pseudo_ind,]                    
    data <- t(pseudo)                                   
    
    fc <- NULL             
    init.state <- NULL
    for (kk in 1:nrow(pseudo)){
      temp <- 1:ncol(pseudo)
      fc <- c(fc,min(which(pseudo[kk,]!=0)))
      init.state <- c(init.state,pseudo[kk,fc[kk]])
    }
    
    
    ## model 4: phis,pi,ps,delta
    binit <- runif(6)
    tmpmin <- optim(binit,dev_phispsdelta,NULL,hessian=FALSE,data,eff,fc,init.state,nh,km1,method="BFGS",control=list(trace=1, REPORT=1))
    x <- tmpmin$par
    pi_pseudo <- 1/(1+exp(-x[1]))
    pc_pseudo <- 1-pi_pseudo 
    phiNB_pseudo <- 1/(1+exp(-x[2]))
    phiB_pseudo <- 1/(1+exp(-x[3]))
    pNB_pseudo <- 1/(1+exp(-x[4]))
    pB_pseudo <- 1/(1+exp(-x[5]))
    delta_pseudo <- 1/(1+exp(-x[6]))
    prev_phispipsdelta_pseudo[jj,] = viterbi_phispsdelta(pseudo,fc,k,n.occasions,pi_pseudo,pc_pseudo,phiNB_pseudo,phiB_pseudo,pNB_pseudo,pB_pseudo,delta_pseudo,n.states)
    
  }
  
  
  # Standard errors and confidence intervals:
  
  a= apply(prev_phispipsdelta_pseudo,2,sd)
  SE[w,]=a
  b=apply(prev_phispipsdelta_pseudo,2,quantile,probs=c(2.5/100,97.5/100),na.rm=T)
  LCL[w,]=b[1,]  
  UCL[w,]=b[2,]  
  
}


## Check if true prevalence is > lower condfidence limit and < upper confidence limit for each occasion
COVERAGE <- TRUE_PREVALENCE_SIM5>=LCL & TRUE_PREVALENCE_SIM5<=UCL

## Confidence interval coverage is the # of times true prevalence is included in the estimated CI  of each occasion
cover=apply(COVERAGE,2,mean)
cover


## Model estimates

par(mfrow=c(1,1))

boxplot(NAIVE_PREVALENCE_SIM5[,1],
        ESTIMATED_PREVALENCE_SIM_STATE5[,1],
        NAIVE_PREVALENCE_SIM5[,2],
        ESTIMATED_PREVALENCE_SIM_STATE5[,2],
        NAIVE_PREVALENCE_SIM5[,3],
        ESTIMATED_PREVALENCE_SIM_STATE5[,3],
        NAIVE_PREVALENCE_SIM5[,4],
        ESTIMATED_PREVALENCE_SIM_STATE5[,4],
        NAIVE_PREVALENCE_SIM5[,5],
        ESTIMATED_PREVALENCE_SIM_STATE5[,5],ylim=c(0,0.7),  
        col=c("white","grey"),
        main="Prevalence 5 occasions low detectability",
        ylab="Prevalence", xlab="Occasion", cex.lab=1.5, cex.main=1.5)


legend(2,0.7,legend = c("true prevalence"),lty=2)  

axis(1,2,1)
axis(1,4,2)
axis(1,6,3)
axis(1,8,4)
axis(1,10,5)

#compare true, naive, estimated prevalence

SCENARIO_TABLE5 = matrix(NA,nrow=4,ncol=n.occasions)
for (g in 1: n.occasions){
  
  SCENARIO_TABLE5[1,g]=mean(TRUE_PREVALENCE_SIM5[,g])
  
  
}


true_plot=c(rep(SCENARIO_TABLE5[1,1],2),
            rep(SCENARIO_TABLE5[1,2],2),
            rep(SCENARIO_TABLE5[1,3],2),
            rep(SCENARIO_TABLE5[1,4],2),
            rep(SCENARIO_TABLE5[1,5],2))

points(true_plot, type="l", ylim=c(0,0.6),lwd=2, lty=2)

dev.copy(png,'PREV_5L_HE.png')
dev.off()

###compare true and estimated survival

par(mfrow=c(1,2))
boxplot(SURV_W5,ylim=c(0,1), main="Parental", ylab="Survival 5 occ.low p",cex.lab=1.5, cex.axis=1.5, cex.main=1.5)
abline(h=phiNB_TRUE)

surv_h=boxplot(SURV_H5,ylim=c(0,1),main="Hybrid",cex.axis=1.5, cex.main=1.5)
abline(h=phiB_TRUE)

dev.copy(png,'PHI_5L_HE.png')
dev.off()

###compare true and estimated det
par(mfrow=c(1,2))
boxplot(DET_W5,ylim=c(0,1), main="Parental", ylab="Detectability 5 occ. low p", cex.lab=1.5,cex.axis=1.5, cex.main=1.5)
abline(h=pNB_TRUE)

boxplot(DET_H5,ylim=c(0,1),main="Hybrid",cex.axis=1.5, cex.main=1.5)
abline(h=pB_TRUE)

dev.copy(png,'P_5L_HE.png')
dev.off()

###compare true and estimated INIT
par(mfrow=c(1,2))
boxplot(INIT_W5,ylim=c(0,1), main="Parental", ylab="Initial state: 5 occ. low p", cex.lab=1.5,cex.axis=1.5, cex.main=1.5)
abline(h=piNB_TRUE)

boxplot(INIT_H5,ylim=c(0,1),main="Hybrid",cex.axis=1.5, cex.main=1.5)
abline(h=piB_TRUE)

dev.copy(png,'INIT_5L_HE.png')
dev.off()

###compare true and estimated delta
par(mfrow=c(1,1))
boxplot(DELTA5,ylim=c(0,1),main="Assignment probability",ylab="Assignment: 5 occ. low p", cex.lab=1.5,cex.axis=1.5, cex.main=1.5)
abline(h=delta_TRUE)

dev.copy(png,'DELTA_5L_HE.png')
dev.off()


save.image('LowP5occ_HE.RData')
rm(list=ls())

################################################################################################################################
#                                           SCENARIO 2: 5 OCC HIGH DETECT HET
#################################################################################################################################

library(HMM)
library(qpcR)

#Simulation parameters

# 3 States: W = wolf, H = hybrid, De = dead
# 3 Events: 1 = detected as a wolf, 2 = detected as a hybrid, 3 = detected as uncertain, 4 = non detected

N_SIM=100
W.ind = 100
n.occasions=5
piNB_TRUE <- 0.7 # Initial state prob. to be wolf
piB_TRUE <- 1 - piNB_TRUE # Initial state prob. to be hybrid
phiNB_TRUE <- 0.81 # Wolf survival 
phiB_TRUE <- 0.73 # Hybrid survival 
pNB_TRUE <- 0.8 # Wolf detectability 
pB_TRUE <- 0.5 # Hybrid detectability 
delta_TRUE <- 0.8 # Probability of assignment 
n.states <- 3
n.obs <- 4

######################################
#  SIMULATIONS WITH HMM PACKAGE 
######################################


# States: W = wolf, H = hybrid, De = dead
# Events: 1 = detected as a wolf, 2 = detected as a hybrid, 3 = detected as uncertain, 4 = non detected


# Storage matrices for trend in nw_true, nh_true, nw_obs, nh_obs
NH_TRUE5=matrix(NA, N_SIM, n.occasions)
NW_TRUE5=matrix(NA, N_SIM, n.occasions)
NH_OBS5=matrix(NA, N_SIM, n.occasions)
NW_OBS5=matrix(NA, N_SIM, n.occasions)

# Storage matrices for simulation results (prevalence)
TRUE_PREVALENCE_SIM5=matrix(NA, N_SIM, n.occasions)
NAIVE_PREVALENCE_SIM5=matrix(NA, N_SIM, n.occasions)
ESTIMATED_PREVALENCE_SIM_STATE5=matrix(NA, N_SIM, n.occasions)

# Storage vectors for simulation results (survival and detectability for constant and state dependent model
INIT_W5=rep(NA,N_SIM)#vector of init prob estimates for const model #4=n models
INIT_H5=rep(NA,N_SIM)
SURV_W5=rep(NA,N_SIM)#vector of phi estimates for const model
SURV_H5=rep(NA,N_SIM)#vector of phi estimates for const model
DET_W5= rep(NA,N_SIM)#vector of p estimates for const model
DET_H5= rep(NA,N_SIM)#vector of p estimates for const model
DELTA5= rep(NA,N_SIM)  #vector of p estimates for state dep model

# Storage vectors for simulation results (AIC, =1 if the best model is state dep, =0 if best model is constant
AIC=rep(NA,4)
AIC_5L=matrix(NA,N_SIM,4)

# Storage vectors for bootrapped SE and CI 
SE=matrix(NA,N_SIM,n.occasions)
LCL=matrix(NA,N_SIM,n.occasions)
UCL=matrix(NA,N_SIM,n.occasions)

# Source all models

# First, we source the deviance and Viterbi algo for each model as well as various useful functions:

source('dev_phispsdelta1.R')
source('viterbi_phispsdelta1.R')
source('logprot.R')

for (w in 1:N_SIM ){
  
  # define model
  hmm <- initHMM(c("NB","B","De"), c("1","2","3","4"), c(piNB_TRUE,piB_TRUE,0), matrix(c(
    phiNB_TRUE, 0,  1-phiNB_TRUE,
    0, phiB_TRUE,  1-phiB_TRUE,
    0, 0,  1), nrow = n.states, byrow = TRUE),
    matrix(c(
      pNB_TRUE * delta_TRUE, 0, pNB_TRUE * (1 - delta_TRUE), 1 - pNB_TRUE,
      0, pB_TRUE * delta_TRUE, pB_TRUE * (1 - delta_TRUE), 1 - pB_TRUE,
      0, 0, 0, 1), nrow = n.states, byrow = TRUE))
  hmm
  
  # simulate a dataset of W.ind individuals
  dat = NULL
  dat_st = NULL
  i = 0
  while (i < W.ind){
    temp = simHMM(hmm,n.occasions)
    current_ind = temp$observation # this might be a row of non-detections
    current_ind_st = temp$states
    if (sum(as.numeric(current_ind)) == 4*n.occasions) next # if this is the case, we discard it and simulate again
    dat = rbind(dat, current_ind)
    dat_st = rbind(dat_st, current_ind_st)
    i = i+1
  }
  
  events = matrix(as.numeric(dat),byrow=F,ncol=n.occasions)
  states = dat_st
  
  
  # calculate TRUE prevalence
  true_prevalence = rep(NA, n.occasions)
  true_hybrids = rep(NA, n.occasions) #true prevalence from states
  true_wolves = rep(NA, n.occasions) #true prevalence from states
  true_prevalence = rep(NA, n.occasions)
  
  for (j in 1: n.occasions){
    W_w = sum(dat_st[,j]=="NB",na.rm=T)
    W_h = sum(dat_st[,j]=="B",na.rm=T)
    #W_d = sum(dat_st[,j]=="De",na.rm=T)
    true_prevalence[j] = W_h/(W_w+W_h)
    true_hybrids[j] = W_h
    true_wolves[j] = W_w
  }
  
  true_prevalence
  TRUE_PREVALENCE_SIM5[w,]= true_prevalence # matrix with N_SIM rows = estimated prev values for each simulation
  NH_TRUE5[w,]=true_hybrids
  NW_TRUE5[w,]=true_wolves
  
  # calculate NAIVE prevalence considering uncertains as wolf
  
  temp=events 
  naive_prevalence = rep(NA, n.occasions)
  obs_hybrids = rep(NA, n.occasions) #true prevalence from states
  obs_wolves = rep(NA, n.occasions) #true prevalence from states
  
  for (j in 1: n.occasions){
    W_w = sum(temp[,j]=="1",na.rm=T)
    W_h = sum(temp[,j]=="2",na.rm=T)
    W_u = sum(temp[,j]=="3",na.rm=T)
    # update W of wolves and hybrids (detected)
    W_w = W_w # + W_u
    W_h = W_h 
    naive_prevalence[j] = W_h/(W_w+W_h)
    obs_hybrids[j] = W_h
    obs_wolves[j] = W_w
  }
  
  NAIVE_PREVALENCE_SIM5[w,]= naive_prevalence # matrix with N_SIM rows = estimated prev values for each simulation
  NH_OBS5[w,]=obs_hybrids
  NW_OBS5[w,]=obs_wolves
  
  #################
  #  FIT MODELS
  #################
  
  
  # read in data
  wolf_data = events
  wolf_data[wolf_data==4]=0
  
  # Define a few useful quantities
  
  n.states <- 3
  nh <- dim(wolf_data)[1]
  k <- dim(wolf_data)[2]
  km1 <- k-1
  # counts
  eff <- rep(1,nh)
  # compute the date of first capture fc, and state at initial capture init.state
  fc <- NULL
  init.state <- NULL
  for (ii in 1:nh){
    temp <- 1:k
    fc <- c(fc,min(which(wolf_data[ii,]!=0)))
    init.state <- c(init.state,wolf_data[ii,fc[ii]])
  }
  
  # Model fitting and prevalence estimation
  ## MOdel 4=Estimating prevalence with $(\pi,\phi_{state},p_{state},\delta)$
  
  # transpose data
  data <- t(wolf_data)
  
  # init values
  binit <- runif(6)
  
  # fit model
  tmpmin <- optim(binit,dev_phispsdelta,NULL,hessian=FALSE,data,eff,fc,init.state,nh,km1,method="BFGS",control=list(trace=1, REPORT=1))
  
  # get estimates and back-transform
  x <- tmpmin$par
  INIT_W5[w]= pi <- 1/(1+exp(-x[1]))
  INIT_H5[w]= pc <- 1-pi 
  SURV_W5[w]= phisps_nb = phiNB <- 1/(1+exp(-x[2]))
  SURV_H5[w]= phisps_b = phiB <- 1/(1+exp(-x[3]))
  DET_W5[w]=psphis_nb =  pNB <- 1/(1+exp(-x[4]))
  DET_H5[w]= psphis_nb = pB <- 1/(1+exp(-x[5]))
  DELTA5[w]= delta <- 1/(1+exp(-x[6]))
  AIC[4] <- 2 * tmpmin$value + 2 * 6
  
  
  # get prevalence
  ESTIMATED_PREVALENCE_SIM_STATE5[w,] = viterbi_phispsdelta(wolf_data,fc,k,n.occasions,pi,pc,phiNB,phiB,pNB,pB,delta,n.states)
  AIC_5L[w,]=AIC
  
  
  ############################
  #  CONFIDENCE INTERVALS
  #############################
  
  nb_bootstrap <- 100
  prev_phispipsdelta_pseudo=matrix(NA,nb_bootstrap,n.occasions)
  
  
  for (jj in 1:nb_bootstrap){
    
    # resample in the original dataset with replacement
    pseudo_ind <- sample(nrow(wolf_data), replace=T)    
    pseudo <- wolf_data[pseudo_ind,]                    
    data <- t(pseudo)                                   
    
    fc <- NULL             
    init.state <- NULL
    for (kk in 1:nrow(pseudo)){
      temp <- 1:ncol(pseudo)
      fc <- c(fc,min(which(pseudo[kk,]!=0)))
      init.state <- c(init.state,pseudo[kk,fc[kk]])
    }
    
    
    ## model 4: phis,pi,ps,delta
    binit <- runif(6)
    tmpmin <- optim(binit,dev_phispsdelta,NULL,hessian=FALSE,data,eff,fc,init.state,nh,km1,method="BFGS",control=list(trace=1, REPORT=1))
    x <- tmpmin$par
    pi_pseudo <- 1/(1+exp(-x[1]))
    pc_pseudo <- 1-pi_pseudo 
    phiNB_pseudo <- 1/(1+exp(-x[2]))
    phiB_pseudo <- 1/(1+exp(-x[3]))
    pNB_pseudo <- 1/(1+exp(-x[4]))
    pB_pseudo <- 1/(1+exp(-x[5]))
    delta_pseudo <- 1/(1+exp(-x[6]))
    prev_phispipsdelta_pseudo[jj,] = viterbi_phispsdelta(pseudo,fc,k,n.occasions,pi_pseudo,pc_pseudo,phiNB_pseudo,phiB_pseudo,pNB_pseudo,pB_pseudo,delta_pseudo,n.states)
    
  }
  
  
  # Standard errors and confidence intervals:
  
  a= apply(prev_phispipsdelta_pseudo,2,sd)
  SE[w,]=a
  b=apply(prev_phispipsdelta_pseudo,2,quantile,probs=c(2.5/100,97.5/100),na.rm=T)
  LCL[w,]=b[1,]  
  UCL[w,]=b[2,]  
  
}

## Check if true prevalence is > lower condfidence limit and < upper confidence limit for each occasion
COVERAGE <- TRUE_PREVALENCE_SIM5>=LCL & TRUE_PREVALENCE_SIM5<=UCL

## Confidence interval coverage is the # of times true prevalence is included in the estimated CI  of each occasion
cover=apply(COVERAGE,2,mean)
cover

## Model estimates

par(mfrow=c(1,1))

boxplot(NAIVE_PREVALENCE_SIM5[,1],
        ESTIMATED_PREVALENCE_SIM_STATE5[,1],
        NAIVE_PREVALENCE_SIM5[,2],
        ESTIMATED_PREVALENCE_SIM_STATE5[,2],
        NAIVE_PREVALENCE_SIM5[,3],
        ESTIMATED_PREVALENCE_SIM_STATE5[,3],
        NAIVE_PREVALENCE_SIM5[,4],
        ESTIMATED_PREVALENCE_SIM_STATE5[,4],
        NAIVE_PREVALENCE_SIM5[,5],
        ESTIMATED_PREVALENCE_SIM_STATE5[,5],ylim=c(0,0.7),  
        col=c("white","grey"),
        main="Prevalence 5 occasions high detectability",
        ylab="Prevalence", xlab="Occasion", cex.lab=1.5, cex.main=1.5)


legend(2,0.7,legend = c("true prevalence"),lty=2)  

axis(1,2,1)
axis(1,4,2)
axis(1,6,3)
axis(1,8,4)
axis(1,10,5)

#compare true, naive, estimated prevalence

SCENARIO_TABLE5 = matrix(NA,nrow=4,ncol=n.occasions)
for (g in 1: n.occasions){
  
  SCENARIO_TABLE5[1,g]=mean(TRUE_PREVALENCE_SIM5[,g])
  
  
}

true_plot=c(rep(SCENARIO_TABLE5[1,1],2),
            rep(SCENARIO_TABLE5[1,2],2),
            rep(SCENARIO_TABLE5[1,3],2),
            rep(SCENARIO_TABLE5[1,4],2),
            rep(SCENARIO_TABLE5[1,5],2))

points(true_plot, type="l", ylim=c(0,0.6),lwd=2, lty=2)

dev.copy(png,'PREV_5H_HE.png')
dev.off()

###compare true and estimated survival

par(mfrow=c(1,2))
boxplot(SURV_W5,ylim=c(0,1), main="Parental", ylab="Survival 5 occ.high p",cex.lab=1.5, cex.axis=1.5, cex.main=1.5)
abline(h=phiNB_TRUE)

surv_h=boxplot(SURV_H5,ylim=c(0,1),main="Hybrid",cex.axis=1.5, cex.main=1.5)
abline(h=phiB_TRUE)

dev.copy(png,'PHI_5H_HE.png')
dev.off()

###compare true and estimated det
par(mfrow=c(1,2))
boxplot(DET_W5,ylim=c(0,1), main="Parental", ylab="Detectability 5 occ. high p", cex.lab=1.5,cex.axis=1.5, cex.main=1.5)
abline(h=pNB_TRUE)

boxplot(DET_H5,ylim=c(0,1),main="Hybrid",cex.axis=1.5, cex.main=1.5)
abline(h=pB_TRUE)

dev.copy(png,'P_5H_HE.png')
dev.off()

###compare true and estimated INIT
par(mfrow=c(1,2))
boxplot(INIT_W5,ylim=c(0,1), main="Parental", ylab="Initial state: 5 occ. high p", cex.lab=1.5,cex.axis=1.5, cex.main=1.5)
abline(h=piNB_TRUE)

boxplot(INIT_H5,ylim=c(0,1),main="Hybrid",cex.axis=1.5, cex.main=1.5)
abline(h=piB_TRUE)

dev.copy(png,'INIT_5H_HE.png')
dev.off()

###compare true and estimated delta
par(mfrow=c(1,1))
boxplot(DELTA5,ylim=c(0,1),main="Assignment probability",ylab="Assignment: 5 occ. high p", cex.lab=1.5,cex.axis=1.5, cex.main=1.5)
abline(h=delta_TRUE)

dev.copy(png,'DELTA_5H_HE.png')
dev.off()


save.image('HighP5occ_HE.RData')
rm(list=ls())

################################################################################################################################
#                                           SCENARIO 3: 10 OCC LOW DETECT HET
#################################################################################################################################

library(HMM)
library(qpcR)

#Simulation parameters

# 3 States: W = wolf, H = hybrid, De = dead
# 3 Events: 1 = detected as a wolf, 2 = detected as a hybrid, 3 = detected as uncertain, 4 = non detected

N_SIM=100
W.ind = 100
n.occasions=10
piNB_TRUE <- 0.7 # Initial state prob. to be wolf
piB_TRUE <- 1 - piNB_TRUE # Initial state prob. to be hybrid
phiNB_TRUE <- 0.81 # Wolf survival 
phiB_TRUE <- 0.73 # Hybrid survival 
pNB_TRUE <- 0.5 # Wolf detectability 
pB_TRUE <- 0.3 # Hybrid detectability 
delta_TRUE <- 0.8 # Probability of assignment 
n.states <- 3
n.obs <- 4

######################################
#  SIMULATIONS WITH HMM PACKAGE 
######################################


# States: W = wolf, H = hybrid, De = dead
# Events: 1 = detected as a wolf, 2 = detected as a hybrid, 3 = detected as uncertain, 4 = non detected


# Storage matrices for trend in nw_true, nh_true, nw_obs, nh_obs
NH_TRUE5=matrix(NA, N_SIM, n.occasions)
NW_TRUE5=matrix(NA, N_SIM, n.occasions)
NH_OBS5=matrix(NA, N_SIM, n.occasions)
NW_OBS5=matrix(NA, N_SIM, n.occasions)

# Storage matrices for simulation results (prevalence)
TRUE_PREVALENCE_SIM5=matrix(NA, N_SIM, n.occasions)
NAIVE_PREVALENCE_SIM5=matrix(NA, N_SIM, n.occasions)
ESTIMATED_PREVALENCE_SIM_STATE5=matrix(NA, N_SIM, n.occasions)

# Storage vectors for simulation results (survival and detectability for constant and state dependent model
INIT_W5=rep(NA,N_SIM)#vector of init prob estimates for const model #4=n models
INIT_H5=rep(NA,N_SIM)
SURV_W5=rep(NA,N_SIM)#vector of phi estimates for const model
SURV_H5=rep(NA,N_SIM)#vector of phi estimates for const model
DET_W5= rep(NA,N_SIM)#vector of p estimates for const model
DET_H5= rep(NA,N_SIM)#vector of p estimates for const model
DELTA5= rep(NA,N_SIM)  #vector of p estimates for state dep model

# Storage vectors for simulation results (AIC, =1 if the best model is state dep, =0 if best model is constant
AIC=rep(NA,4)
AIC_5L=matrix(NA,N_SIM,4)

# Storage vectors for bootrapped SE and CI 
SE=matrix(NA,N_SIM,n.occasions)
LCL=matrix(NA,N_SIM,n.occasions)
UCL=matrix(NA,N_SIM,n.occasions)

# Source all models

# First, we source the deviance and Viterbi algo for each model as well as various useful functions:

source('dev_phispsdelta1.R')
source('viterbi_phispsdelta1.R')
source('logprot.R')

for (w in 1:N_SIM ){
  
  # define model
  hmm <- initHMM(c("NB","B","De"), c("1","2","3","4"), c(piNB_TRUE,piB_TRUE,0), matrix(c(
    phiNB_TRUE, 0,  1-phiNB_TRUE,
    0, phiB_TRUE,  1-phiB_TRUE,
    0, 0,  1), nrow = n.states, byrow = TRUE),
    matrix(c(
      pNB_TRUE * delta_TRUE, 0, pNB_TRUE * (1 - delta_TRUE), 1 - pNB_TRUE,
      0, pB_TRUE * delta_TRUE, pB_TRUE * (1 - delta_TRUE), 1 - pB_TRUE,
      0, 0, 0, 1), nrow = n.states, byrow = TRUE))
  hmm
  
  # simulate a dataset of W.ind individuals
  dat = NULL
  dat_st = NULL
  i = 0
  while (i < W.ind){
    temp = simHMM(hmm,n.occasions)
    current_ind = temp$observation # this might be a row of non-detections
    current_ind_st = temp$states
    if (sum(as.numeric(current_ind)) == 4*n.occasions) next # if this is the case, we discard it and simulate again
    dat = rbind(dat, current_ind)
    dat_st = rbind(dat_st, current_ind_st)
    i = i+1
  }
  
  events = matrix(as.numeric(dat),byrow=F,ncol=n.occasions)
  states = dat_st
  
  
  # calculate TRUE prevalence
  true_prevalence = rep(NA, n.occasions)
  true_hybrids = rep(NA, n.occasions) #true prevalence from states
  true_wolves = rep(NA, n.occasions) #true prevalence from states
  true_prevalence = rep(NA, n.occasions)
  
  for (j in 1: n.occasions){
    W_w = sum(dat_st[,j]=="NB",na.rm=T)
    W_h = sum(dat_st[,j]=="B",na.rm=T)
    #W_d = sum(dat_st[,j]=="De",na.rm=T)
    true_prevalence[j] = W_h/(W_w+W_h)
    true_hybrids[j] = W_h
    true_wolves[j] = W_w
  }
  
  true_prevalence
  TRUE_PREVALENCE_SIM5[w,]= true_prevalence # matrix with N_SIM rows = estimated prev values for each simulation
  NH_TRUE5[w,]=true_hybrids
  NW_TRUE5[w,]=true_wolves
  
  # calculate NAIVE prevalence considering uncertains as wolf
  
  temp=events 
  naive_prevalence = rep(NA, n.occasions)
  obs_hybrids = rep(NA, n.occasions) #true prevalence from states
  obs_wolves = rep(NA, n.occasions) #true prevalence from states
  
  for (j in 1: n.occasions){
    W_w = sum(temp[,j]=="1",na.rm=T)
    W_h = sum(temp[,j]=="2",na.rm=T)
    W_u = sum(temp[,j]=="3",na.rm=T)
    # update W of wolves and hybrids (detected)
    W_w = W_w # + W_u
    W_h = W_h 
    naive_prevalence[j] = W_h/(W_w+W_h)
    obs_hybrids[j] = W_h
    obs_wolves[j] = W_w
  }
  
  NAIVE_PREVALENCE_SIM5[w,]= naive_prevalence # matrix with N_SIM rows = estimated prev values for each simulation
  NH_OBS5[w,]=obs_hybrids
  NW_OBS5[w,]=obs_wolves
  
  #################
  #  FIT MODELS
  #################
  
  
  # read in data
  wolf_data = events
  wolf_data[wolf_data==4]=0
  
  # Define a few useful quantities
  
  n.states <- 3
  nh <- dim(wolf_data)[1]
  k <- dim(wolf_data)[2]
  km1 <- k-1
  # counts
  eff <- rep(1,nh)
  # compute the date of first capture fc, and state at initial capture init.state
  fc <- NULL
  init.state <- NULL
  for (ii in 1:nh){
    temp <- 1:k
    fc <- c(fc,min(which(wolf_data[ii,]!=0)))
    init.state <- c(init.state,wolf_data[ii,fc[ii]])
  }
  
  
  # Model fitting and prevalence estimation
  ## MOdel 4=Estimating prevalence with $(\pi,\phi_{state},p_{state},\delta)$
  
  # transpose data
  data <- t(wolf_data)
  
  # init values
  binit <- runif(6)
  
  # fit model
  tmpmin <- optim(binit,dev_phispsdelta,NULL,hessian=FALSE,data,eff,fc,init.state,nh,km1,method="BFGS",control=list(trace=1, REPORT=1))
  
  # get estimates and back-transform
  x <- tmpmin$par
  INIT_W5[w]= pi <- 1/(1+exp(-x[1]))
  INIT_H5[w]= pc <- 1-pi 
  SURV_W5[w]= phisps_nb = phiNB <- 1/(1+exp(-x[2]))
  SURV_H5[w]= phisps_b = phiB <- 1/(1+exp(-x[3]))
  DET_W5[w]=psphis_nb =  pNB <- 1/(1+exp(-x[4]))
  DET_H5[w]= psphis_nb = pB <- 1/(1+exp(-x[5]))
  DELTA5[w]= delta <- 1/(1+exp(-x[6]))
  AIC[4] <- 2 * tmpmin$value + 2 * 6
  
  
  # get prevalence
  ESTIMATED_PREVALENCE_SIM_STATE5[w,] = viterbi_phispsdelta(wolf_data,fc,k,n.occasions,pi,pc,phiNB,phiB,pNB,pB,delta,n.states)
  AIC_5L[w,]=AIC
  
  
  ############################
  #  CONFIDENCE INTERVALS
  #############################
  
  nb_bootstrap <- 100
  prev_phispipsdelta_pseudo=matrix(NA,nb_bootstrap,n.occasions)
  
  
  for (jj in 1:nb_bootstrap){
    
    # resample in the original dataset with replacement
    pseudo_ind <- sample(nrow(wolf_data), replace=T)    
    pseudo <- wolf_data[pseudo_ind,]                    
    data <- t(pseudo)                                   
    
    fc <- NULL             
    init.state <- NULL
    for (kk in 1:nrow(pseudo)){
      temp <- 1:ncol(pseudo)
      fc <- c(fc,min(which(pseudo[kk,]!=0)))
      init.state <- c(init.state,pseudo[kk,fc[kk]])
    }
    
    
    ## model 4: phis,pi,ps,delta
    binit <- runif(6)
    tmpmin <- optim(binit,dev_phispsdelta,NULL,hessian=FALSE,data,eff,fc,init.state,nh,km1,method="BFGS",control=list(trace=1, REPORT=1))
    x <- tmpmin$par
    pi_pseudo <- 1/(1+exp(-x[1]))
    pc_pseudo <- 1-pi_pseudo 
    phiNB_pseudo <- 1/(1+exp(-x[2]))
    phiB_pseudo <- 1/(1+exp(-x[3]))
    pNB_pseudo <- 1/(1+exp(-x[4]))
    pB_pseudo <- 1/(1+exp(-x[5]))
    delta_pseudo <- 1/(1+exp(-x[6]))
    prev_phispipsdelta_pseudo[jj,] = viterbi_phispsdelta(pseudo,fc,k,n.occasions,pi_pseudo,pc_pseudo,phiNB_pseudo,phiB_pseudo,pNB_pseudo,pB_pseudo,delta_pseudo,n.states)
    
  }
  
  
  # Standard errors and confidence intervals:
  
  a= apply(prev_phispipsdelta_pseudo,2,sd)
  SE[w,]=a
  b=apply(prev_phispipsdelta_pseudo,2,quantile,probs=c(2.5/100,97.5/100),na.rm=T)
  LCL[w,]=b[1,]  
  UCL[w,]=b[2,]  
  
}

############################# end modif OG June 17 2018

## Check if true prevalence is > lower condfidence limit and < upper confidence limit for each occasion
COVERAGE <- TRUE_PREVALENCE_SIM5>=LCL & TRUE_PREVALENCE_SIM5<=UCL

## Confidence interval coverage is the # of times true prevalence is included in the estimated CI  of each occasion
cover=apply(COVERAGE,2,mean)
cover

## Model estimates

par(mfrow=c(1,1))

boxplot(NAIVE_PREVALENCE_SIM5[,1],
        ESTIMATED_PREVALENCE_SIM_STATE5[,1],
        NAIVE_PREVALENCE_SIM5[,2],
        ESTIMATED_PREVALENCE_SIM_STATE5[,2],
        NAIVE_PREVALENCE_SIM5[,3],
        ESTIMATED_PREVALENCE_SIM_STATE5[,3],
        NAIVE_PREVALENCE_SIM5[,4],
        ESTIMATED_PREVALENCE_SIM_STATE5[,4],
        NAIVE_PREVALENCE_SIM5[,5],
        ESTIMATED_PREVALENCE_SIM_STATE5[,5],
        NAIVE_PREVALENCE_SIM5[,6],
        ESTIMATED_PREVALENCE_SIM_STATE5[,6],
        NAIVE_PREVALENCE_SIM5[,7],
        ESTIMATED_PREVALENCE_SIM_STATE5[,7],
        NAIVE_PREVALENCE_SIM5[,8],
        ESTIMATED_PREVALENCE_SIM_STATE5[,8],
        NAIVE_PREVALENCE_SIM5[,9],
        ESTIMATED_PREVALENCE_SIM_STATE5[,9],
        NAIVE_PREVALENCE_SIM5[,10],
        ESTIMATED_PREVALENCE_SIM_STATE5[,10],ylim=c(0,0.7),  
        col=c("white","grey"),
        main="Prevalence 10 occasions low detectability",
        ylab="Prevalence", xlab="Occasion", cex.lab=1.5, cex.main=1.5)


legend(2,0.7,legend = c("true prevalence"),lty=2)  

axis(1,2,1)
axis(1,4,2)
axis(1,6,3)
axis(1,8,4)
axis(1,10,5)
axis(1,12,6)
axis(1,14,7)
axis(1,16,8)
axis(1,18,9)
axis(1,20,10)

#compare true, naive, estimated prevalence

SCENARIO_TABLE5 = matrix(NA,nrow=4,ncol=n.occasions)
for (g in 1: n.occasions){
  
  SCENARIO_TABLE5[1,g]=mean(TRUE_PREVALENCE_SIM5[,g])
  
  
}

true_plot=c(rep(SCENARIO_TABLE5[1,1],2),
            rep(SCENARIO_TABLE5[1,2],2),
            rep(SCENARIO_TABLE5[1,3],2),
            rep(SCENARIO_TABLE5[1,4],2),
            rep(SCENARIO_TABLE5[1,5],2),
            rep(SCENARIO_TABLE5[1,6],2),
            rep(SCENARIO_TABLE5[1,7],2),
            rep(SCENARIO_TABLE5[1,8],2),
            rep(SCENARIO_TABLE5[1,9],2),
            rep(SCENARIO_TABLE5[1,10],2))

points(true_plot, type="l", ylim=c(0,0.6),lwd=2, lty=2)

dev.copy(png,'PREV_10L_HE.png')
dev.off()

###compare true and estimated survival

par(mfrow=c(1,2))
boxplot(SURV_W5,ylim=c(0,1), main="Parental", ylab="Survival 10 occ.low p",cex.lab=1.5, cex.axis=1.5, cex.main=1.5)
abline(h=phiNB_TRUE)

surv_h=boxplot(SURV_H5,ylim=c(0,1),main="Hybrid",cex.axis=1.5, cex.main=1.5)
abline(h=phiB_TRUE)

dev.copy(png,'PHI_10L_HE.png')
dev.off()

###compare true and estimated det
par(mfrow=c(1,2))
boxplot(DET_W5,ylim=c(0,1), main="Parental", ylab="Detectability 10 occ. low p", cex.lab=1.5,cex.axis=1.5, cex.main=1.5)
abline(h=pNB_TRUE)

boxplot(DET_H5,ylim=c(0,1),main="Hybrid",cex.axis=1.5, cex.main=1.5)
abline(h=pB_TRUE)

dev.copy(png,'P_10L_HE.png')
dev.off()

###compare true and estimated INIT
par(mfrow=c(1,2))
boxplot(INIT_W5,ylim=c(0,1), main="Parental", ylab="Initial state: 10 occ. low p", cex.lab=1.5,cex.axis=1.5, cex.main=1.5)
abline(h=piNB_TRUE)

boxplot(INIT_H5,ylim=c(0,1),main="Hybrid",cex.axis=1.5, cex.main=1.5)
abline(h=piB_TRUE)

dev.copy(png,'INIT_10L_HE.png')
dev.off()

###compare true and estimated delta
par(mfrow=c(1,1))
boxplot(DELTA5,ylim=c(0,1),main="Assignment probability",ylab="Assignment: 10 occ. low p", cex.lab=1.5,cex.axis=1.5, cex.main=1.5)
abline(h=delta_TRUE)

dev.copy(png,'DELTA_10L_HE.png')
dev.off()


save.image('LowP10occ_HE.RData')
rm(list=ls())

################################################################################################################################
#                                           SCENARIO 4: 10 OCC HIGH DETECT HET
#################################################################################################################################

library(HMM)
library(qpcR)

#Simulation parameters

# 3 States: W = wolf, H = hybrid, De = dead
# 3 Events: 1 = detected as a wolf, 2 = detected as a hybrid, 3 = detected as uncertain, 4 = non detected

N_SIM=100
W.ind = 100
n.occasions=10
piNB_TRUE <- 0.7 # Initial state prob. to be wolf
piB_TRUE <- 1 - piNB_TRUE # Initial state prob. to be hybrid
phiNB_TRUE <- 0.81 # Wolf survival 
phiB_TRUE <- 0.73 # Hybrid survival 
pNB_TRUE <- 0.8 # Wolf detectability 
pB_TRUE <- 0.5 # Hybrid detectability 
delta_TRUE <- 0.8 # Probability of assignment 
n.states <- 3
n.obs <- 4

######################################
#  SIMULATIONS WITH HMM PACKAGE 
######################################


# States: W = wolf, H = hybrid, De = dead
# Events: 1 = detected as a wolf, 2 = detected as a hybrid, 3 = detected as uncertain, 4 = non detected


# Storage matrices for trend in nw_true, nh_true, nw_obs, nh_obs
NH_TRUE5=matrix(NA, N_SIM, n.occasions)
NW_TRUE5=matrix(NA, N_SIM, n.occasions)
NH_OBS5=matrix(NA, N_SIM, n.occasions)
NW_OBS5=matrix(NA, N_SIM, n.occasions)

# Storage matrices for simulation results (prevalence)
TRUE_PREVALENCE_SIM5=matrix(NA, N_SIM, n.occasions)
NAIVE_PREVALENCE_SIM5=matrix(NA, N_SIM, n.occasions)
ESTIMATED_PREVALENCE_SIM_STATE5=matrix(NA, N_SIM, n.occasions)

# Storage vectors for simulation results (survival and detectability for constant and state dependent model
INIT_W5=rep(NA,N_SIM)#vector of init prob estimates for const model #4=n models
INIT_H5=rep(NA,N_SIM)
SURV_W5=rep(NA,N_SIM)#vector of phi estimates for const model
SURV_H5=rep(NA,N_SIM)#vector of phi estimates for const model
DET_W5= rep(NA,N_SIM)#vector of p estimates for const model
DET_H5= rep(NA,N_SIM)#vector of p estimates for const model
DELTA5= rep(NA,N_SIM)  #vector of p estimates for state dep model

# Storage vectors for simulation results (AIC, =1 if the best model is state dep, =0 if best model is constant
AIC=rep(NA,4)
AIC_5L=matrix(NA,N_SIM,4)

# Storage vectors for bootrapped SE and CI 
SE=matrix(NA,N_SIM,n.occasions)
LCL=matrix(NA,N_SIM,n.occasions)
UCL=matrix(NA,N_SIM,n.occasions)

# Source all models

# First, we source the deviance and Viterbi algo for each model as well as various useful functions:


source('dev_phispsdelta1.R')
source('viterbi_phispsdelta1.R')
source('logprot.R')

for (w in 1:N_SIM ){
  
  # define model
  hmm <- initHMM(c("NB","B","De"), c("1","2","3","4"), c(piNB_TRUE,piB_TRUE,0), matrix(c(
    phiNB_TRUE, 0,  1-phiNB_TRUE,
    0, phiB_TRUE,  1-phiB_TRUE,
    0, 0,  1), nrow = n.states, byrow = TRUE),
    matrix(c(
      pNB_TRUE * delta_TRUE, 0, pNB_TRUE * (1 - delta_TRUE), 1 - pNB_TRUE,
      0, pB_TRUE * delta_TRUE, pB_TRUE * (1 - delta_TRUE), 1 - pB_TRUE,
      0, 0, 0, 1), nrow = n.states, byrow = TRUE))
  hmm
  
  # simulate a dataset of W.ind individuals
  dat = NULL
  dat_st = NULL
  i = 0
  while (i < W.ind){
    temp = simHMM(hmm,n.occasions)
    current_ind = temp$observation # this might be a row of non-detections
    current_ind_st = temp$states
    if (sum(as.numeric(current_ind)) == 4*n.occasions) next # if this is the case, we discard it and simulate again
    dat = rbind(dat, current_ind)
    dat_st = rbind(dat_st, current_ind_st)
    i = i+1
  }
  
  events = matrix(as.numeric(dat),byrow=F,ncol=n.occasions)
  states = dat_st
  
  
  # calculate TRUE prevalence
  true_prevalence = rep(NA, n.occasions)
  true_hybrids = rep(NA, n.occasions) #true prevalence from states
  true_wolves = rep(NA, n.occasions) #true prevalence from states
  true_prevalence = rep(NA, n.occasions)
  
  for (j in 1: n.occasions){
    W_w = sum(dat_st[,j]=="NB",na.rm=T)
    W_h = sum(dat_st[,j]=="B",na.rm=T)
    #W_d = sum(dat_st[,j]=="De",na.rm=T)
    true_prevalence[j] = W_h/(W_w+W_h)
    true_hybrids[j] = W_h
    true_wolves[j] = W_w
  }
  
  true_prevalence
  TRUE_PREVALENCE_SIM5[w,]= true_prevalence # matrix with N_SIM rows = estimated prev values for each simulation
  NH_TRUE5[w,]=true_hybrids
  NW_TRUE5[w,]=true_wolves
  
  # calculate NAIVE prevalence considering uncertains as wolf
  
  temp=events 
  naive_prevalence = rep(NA, n.occasions)
  obs_hybrids = rep(NA, n.occasions) #true prevalence from states
  obs_wolves = rep(NA, n.occasions) #true prevalence from states
  
  for (j in 1: n.occasions){
    W_w = sum(temp[,j]=="1",na.rm=T)
    W_h = sum(temp[,j]=="2",na.rm=T)
    W_u = sum(temp[,j]=="3",na.rm=T)
    # update W of wolves and hybrids (detected)
    W_w = W_w # + W_u
    W_h = W_h 
    naive_prevalence[j] = W_h/(W_w+W_h)
    obs_hybrids[j] = W_h
    obs_wolves[j] = W_w
  }
  
  NAIVE_PREVALENCE_SIM5[w,]= naive_prevalence # matrix with N_SIM rows = estimated prev values for each simulation
  NH_OBS5[w,]=obs_hybrids
  NW_OBS5[w,]=obs_wolves
  
  #################
  #  FIT MODELS
  #################
  
  
  # read in data
  wolf_data = events
  wolf_data[wolf_data==4]=0
  
  # Define a few useful quantities
  
  n.states <- 3
  nh <- dim(wolf_data)[1]
  k <- dim(wolf_data)[2]
  km1 <- k-1
  # counts
  eff <- rep(1,nh)
  # compute the date of first capture fc, and state at initial capture init.state
  fc <- NULL
  init.state <- NULL
  for (ii in 1:nh){
    temp <- 1:k
    fc <- c(fc,min(which(wolf_data[ii,]!=0)))
    init.state <- c(init.state,wolf_data[ii,fc[ii]])
  }
  
  
  # Model fitting and prevalence estimation
  ## MOdel 4=Estimating prevalence with $(\pi,\phi_{state},p_{state},\delta)$
  
  # transpose data
  data <- t(wolf_data)
  
  # init values
  binit <- runif(6)
  
  # fit model
  tmpmin <- optim(binit,dev_phispsdelta,NULL,hessian=FALSE,data,eff,fc,init.state,nh,km1,method="BFGS",control=list(trace=1, REPORT=1))
  
  # get estimates and back-transform
  x <- tmpmin$par
  INIT_W5[w]= pi <- 1/(1+exp(-x[1]))
  INIT_H5[w]= pc <- 1-pi 
  SURV_W5[w]= phisps_nb = phiNB <- 1/(1+exp(-x[2]))
  SURV_H5[w]= phisps_b = phiB <- 1/(1+exp(-x[3]))
  DET_W5[w]=psphis_nb =  pNB <- 1/(1+exp(-x[4]))
  DET_H5[w]= psphis_nb = pB <- 1/(1+exp(-x[5]))
  DELTA5[w]= delta <- 1/(1+exp(-x[6]))
  AIC[4] <- 2 * tmpmin$value + 2 * 6
  
  
  # get prevalence
  ESTIMATED_PREVALENCE_SIM_STATE5[w,] = viterbi_phispsdelta(wolf_data,fc,k,n.occasions,pi,pc,phiNB,phiB,pNB,pB,delta,n.states)
  AIC_5L[w,]=AIC
  
  
  ############################
  #  CONFIDENCE INTERVALS
  #############################
  
  nb_bootstrap <- 100
  prev_phispipsdelta_pseudo=matrix(NA,nb_bootstrap,n.occasions)
  
  
  for (jj in 1:nb_bootstrap){
    
    # resample in the original dataset with replacement
    pseudo_ind <- sample(nrow(wolf_data), replace=T)    
    pseudo <- wolf_data[pseudo_ind,]                    
    data <- t(pseudo)                                   
    
    fc <- NULL             
    init.state <- NULL
    for (kk in 1:nrow(pseudo)){
      temp <- 1:ncol(pseudo)
      fc <- c(fc,min(which(pseudo[kk,]!=0)))
      init.state <- c(init.state,pseudo[kk,fc[kk]])
    }
    
    
    ## model 4: phis,pi,ps,delta
    binit <- runif(6)
    tmpmin <- optim(binit,dev_phispsdelta,NULL,hessian=FALSE,data,eff,fc,init.state,nh,km1,method="BFGS",control=list(trace=1, REPORT=1))
    x <- tmpmin$par
    pi_pseudo <- 1/(1+exp(-x[1]))
    pc_pseudo <- 1-pi_pseudo 
    phiNB_pseudo <- 1/(1+exp(-x[2]))
    phiB_pseudo <- 1/(1+exp(-x[3]))
    pNB_pseudo <- 1/(1+exp(-x[4]))
    pB_pseudo <- 1/(1+exp(-x[5]))
    delta_pseudo <- 1/(1+exp(-x[6]))
    prev_phispipsdelta_pseudo[jj,] = viterbi_phispsdelta(pseudo,fc,k,n.occasions,pi_pseudo,pc_pseudo,phiNB_pseudo,phiB_pseudo,pNB_pseudo,pB_pseudo,delta_pseudo,n.states)
    
  }
  
  
  # Standard errors and confidence intervals:
  
  a= apply(prev_phispipsdelta_pseudo,2,sd)
  SE[w,]=a
  b=apply(prev_phispipsdelta_pseudo,2,quantile,probs=c(2.5/100,97.5/100),na.rm=T)
  LCL[w,]=b[1,]  
  UCL[w,]=b[2,]  
  
}

## Check if true prevalence is > lower condfidence limit and < upper confidence limit for each occasion
COVERAGE <- TRUE_PREVALENCE_SIM5>=LCL & TRUE_PREVALENCE_SIM5<=UCL

## Confidence interval coverage is the # of times true prevalence is included in the estimated CI  of each occasion
cover=apply(COVERAGE,2,mean)
cover

## Model estimates

par(mfrow=c(1,1))

boxplot(NAIVE_PREVALENCE_SIM5[,1],
        ESTIMATED_PREVALENCE_SIM_STATE5[,1],
        NAIVE_PREVALENCE_SIM5[,2],
        ESTIMATED_PREVALENCE_SIM_STATE5[,2],
        NAIVE_PREVALENCE_SIM5[,3],
        ESTIMATED_PREVALENCE_SIM_STATE5[,3],
        NAIVE_PREVALENCE_SIM5[,4],
        ESTIMATED_PREVALENCE_SIM_STATE5[,4],
        NAIVE_PREVALENCE_SIM5[,5],
        ESTIMATED_PREVALENCE_SIM_STATE5[,5],
        NAIVE_PREVALENCE_SIM5[,6],
        ESTIMATED_PREVALENCE_SIM_STATE5[,6],
        NAIVE_PREVALENCE_SIM5[,7],
        ESTIMATED_PREVALENCE_SIM_STATE5[,7],
        NAIVE_PREVALENCE_SIM5[,8],
        ESTIMATED_PREVALENCE_SIM_STATE5[,8],
        NAIVE_PREVALENCE_SIM5[,9],
        ESTIMATED_PREVALENCE_SIM_STATE5[,9],
        NAIVE_PREVALENCE_SIM5[,10],
        ESTIMATED_PREVALENCE_SIM_STATE5[,10],ylim=c(0,0.7),  
        col=c("white","grey"),
        main="Prevalence 10 occasions high detectability",
        ylab="Prevalence", xlab="Occasion", cex.lab=1.5, cex.main=1.5)


legend(2,0.7,legend = c("true prevalence"),lty=2)  

axis(1,2,1)
axis(1,4,2)
axis(1,6,3)
axis(1,8,4)
axis(1,10,5)
axis(1,12,6)
axis(1,14,7)
axis(1,16,8)
axis(1,18,9)
axis(1,20,10)

#compare true, naive, estimated prevalence

SCENARIO_TABLE5 = matrix(NA,nrow=4,ncol=n.occasions)
for (g in 1: n.occasions){
  
  SCENARIO_TABLE5[1,g]=mean(TRUE_PREVALENCE_SIM5[,g])
  
  
}

true_plot=c(rep(SCENARIO_TABLE5[1,1],2),
            rep(SCENARIO_TABLE5[1,2],2),
            rep(SCENARIO_TABLE5[1,3],2),
            rep(SCENARIO_TABLE5[1,4],2),
            rep(SCENARIO_TABLE5[1,5],2),
            rep(SCENARIO_TABLE5[1,6],2),
            rep(SCENARIO_TABLE5[1,7],2),
            rep(SCENARIO_TABLE5[1,8],2),
            rep(SCENARIO_TABLE5[1,9],2),
            rep(SCENARIO_TABLE5[1,10],2))

points(true_plot, type="l", ylim=c(0,0.6),lwd=2, lty=2)

dev.copy(png,'PREV_10H_HE.png')
dev.off()

###compare true and estimated survival

par(mfrow=c(1,2))
boxplot(SURV_W5,ylim=c(0,1), main="Parental", ylab="Survival 10 occ.low p",cex.lab=1.5, cex.axis=1.5, cex.main=1.5)
abline(h=phiNB_TRUE)

surv_h=boxplot(SURV_H5,ylim=c(0,1),main="Hybrid",cex.axis=1.5, cex.main=1.5)
abline(h=phiB_TRUE)

dev.copy(png,'PHI_10H_HE.png')
dev.off()

###compare true and estimated det
par(mfrow=c(1,2))
boxplot(DET_W5,ylim=c(0,1), main="Parental", ylab="Detectability 10 occ. low p", cex.lab=1.5,cex.axis=1.5, cex.main=1.5)
abline(h=pNB_TRUE)

boxplot(DET_H5,ylim=c(0,1),main="Hybrid",cex.axis=1.5, cex.main=1.5)
abline(h=pB_TRUE)

dev.copy(png,'P_10H_HE.png')
dev.off()

###compare true and estimated INIT
par(mfrow=c(1,2))
boxplot(INIT_W5,ylim=c(0,1), main="Parental", ylab="Initial state: 10 occ. low p", cex.lab=1.5,cex.axis=1.5, cex.main=1.5)
abline(h=piNB_TRUE)

boxplot(INIT_H5,ylim=c(0,1),main="Hybrid",cex.axis=1.5, cex.main=1.5)
abline(h=piB_TRUE)

dev.copy(png,'INIT_10H_HE.png')
dev.off()

###compare true and estimated delta
par(mfrow=c(1,1))
boxplot(DELTA5,ylim=c(0,1),main="Assignment probability",ylab="Assignment: 10 occ. low p", cex.lab=1.5,cex.axis=1.5, cex.main=1.5)
abline(h=delta_TRUE)

dev.copy(png,'DELTA_10H_HE.png')
dev.off()


save.image('HighP10occ_HE.RData')
rm(list=ls())

setwd("C:/Users/Nina/Dropbox/MEE/simulat8July")

################################################################################################################################
#                                  SCENARIO 5: 5 OCC LOW DETECT HOM
#################################################################################################################################

library(HMM)
library(qpcR)

#Simulation parameters

# 3 States: W = wolf, H = hybrid, De = dead
# 3 Events: 1 = detected as a wolf, 2 = detected as a hybrid, 3 = detected as uncertain, 4 = non detected

N_SIM=100
W.ind = 100
n.occasions=5
piNB_TRUE <- 0.7 # Initial state prob. to be wolf
piB_TRUE <- 1 - piNB_TRUE # Initial state prob. to be hybrid
phiNB_TRUE <- 0.81 # Wolf survival 
phiB_TRUE <- 0.73 # Hybrid survival 
pNB_TRUE <- 0.5 # Wolf detectability 
pB_TRUE <- 0.5 # Hybrid detectability 
delta_TRUE <- 0.8 # Probability of assignment 
n.states <- 3
n.obs <- 4

######################################
#  SIMULATIONS WITH HMM PACKAGE 
######################################


# States: W = wolf, H = hybrid, De = dead
# Events: 1 = detected as a wolf, 2 = detected as a hybrid, 3 = detected as uncertain, 4 = non detected


# Storage matrices for trend in nw_true, nh_true, nw_obs, nh_obs
NH_TRUE5=matrix(NA, N_SIM, n.occasions)
NW_TRUE5=matrix(NA, N_SIM, n.occasions)
NH_OBS5=matrix(NA, N_SIM, n.occasions)
NW_OBS5=matrix(NA, N_SIM, n.occasions)

# Storage matrices for simulation results (prevalence)
TRUE_PREVALENCE_SIM5=matrix(NA, N_SIM, n.occasions)
NAIVE_PREVALENCE_SIM5=matrix(NA, N_SIM, n.occasions)
ESTIMATED_PREVALENCE_SIM_STATE5=matrix(NA, N_SIM, n.occasions)

# Storage vectors for simulation results (survival and detectability for constant and state dependent model
INIT_W5=rep(NA,N_SIM)#vector of init prob estimates for const model #4=n models
INIT_H5=rep(NA,N_SIM)
SURV_W5=rep(NA,N_SIM)#vector of phi estimates for const model
SURV_H5=rep(NA,N_SIM)#vector of phi estimates for const model
DET_W5= rep(NA,N_SIM)#vector of p estimates for const model
DET_H5= rep(NA,N_SIM)#vector of p estimates for const model
DELTA5= rep(NA,N_SIM)  #vector of p estimates for state dep model

# Storage vectors for simulation results (AIC, =1 if the best model is state dep, =0 if best model is constant
AIC=rep(NA,4)
AIC_5L=matrix(NA,N_SIM,4)

# Storage vectors for bootrapped SE and CI 
SE=matrix(NA,N_SIM,n.occasions)
LCL=matrix(NA,N_SIM,n.occasions)
UCL=matrix(NA,N_SIM,n.occasions)

# Source all models

# First, we source the deviance and Viterbi algo for each model as well as various useful functions:


source('dev_phispdelta1.R')
source('viterbi_phispdelta1.R')
source('logprot.R')


for (w in 1:N_SIM ){
  
  # define model
  hmm <- initHMM(c("NB","B","De"), c("1","2","3","4"), c(piNB_TRUE,piB_TRUE,0), matrix(c(
    phiNB_TRUE, 0,  1-phiNB_TRUE,
    0, phiB_TRUE,  1-phiB_TRUE,
    0, 0,  1), nrow = n.states, byrow = TRUE),
    matrix(c(
      pNB_TRUE * delta_TRUE, 0, pNB_TRUE * (1 - delta_TRUE), 1 - pNB_TRUE,
      0, pB_TRUE * delta_TRUE, pB_TRUE * (1 - delta_TRUE), 1 - pB_TRUE,
      0, 0, 0, 1), nrow = n.states, byrow = TRUE))
  hmm
  
  # simulate a dataset of W.ind individuals
  dat = NULL
  dat_st = NULL
  i = 0
  while (i < W.ind){
    temp = simHMM(hmm,n.occasions)
    current_ind = temp$observation # this might be a row of non-detections
    current_ind_st = temp$states
    if (sum(as.numeric(current_ind)) == 4*n.occasions) next # if this is the case, we discard it and simulate again
    dat = rbind(dat, current_ind)
    dat_st = rbind(dat_st, current_ind_st)
    i = i+1
  }
  
  events = matrix(as.numeric(dat),byrow=F,ncol=n.occasions)
  states = dat_st
  
  
  # calculate TRUE prevalence
  true_prevalence = rep(NA, n.occasions)
  true_hybrids = rep(NA, n.occasions) #true prevalence from states
  true_wolves = rep(NA, n.occasions) #true prevalence from states
  true_prevalence = rep(NA, n.occasions)
  
  for (j in 1: n.occasions){
    W_w = sum(dat_st[,j]=="NB",na.rm=T)
    W_h = sum(dat_st[,j]=="B",na.rm=T)
    #W_d = sum(dat_st[,j]=="De",na.rm=T)
    true_prevalence[j] = W_h/(W_w+W_h)
    true_hybrids[j] = W_h
    true_wolves[j] = W_w
  }
  
  true_prevalence
  TRUE_PREVALENCE_SIM5[w,]= true_prevalence # matrix with N_SIM rows = estimated prev values for each simulation
  NH_TRUE5[w,]=true_hybrids
  NW_TRUE5[w,]=true_wolves
  
  # calculate NAIVE prevalence considering uncertains as wolf
  
  temp=events 
  naive_prevalence = rep(NA, n.occasions)
  obs_hybrids = rep(NA, n.occasions) #true prevalence from states
  obs_wolves = rep(NA, n.occasions) #true prevalence from states
  
  for (j in 1: n.occasions){
    W_w = sum(temp[,j]=="1",na.rm=T)
    W_h = sum(temp[,j]=="2",na.rm=T)
    W_u = sum(temp[,j]=="3",na.rm=T)
    # update W of wolves and hybrids (detected)
    W_w = W_w #+ W_u
    W_h = W_h 
    naive_prevalence[j] = W_h/(W_w+W_h)
    obs_hybrids[j] = W_h
    obs_wolves[j] = W_w
  }
  
  NAIVE_PREVALENCE_SIM5[w,]= naive_prevalence # matrix with N_SIM rows = estimated prev values for each simulation
  NH_OBS5[w,]=obs_hybrids
  NW_OBS5[w,]=obs_wolves
  
  #################
  #  FIT MODELS
  #################
  
  
  # read in data
  wolf_data = events
  wolf_data[wolf_data==4]=0
  
  # Define a few useful quantities
  
  n.states <- 3
  nh <- dim(wolf_data)[1]
  k <- dim(wolf_data)[2]
  km1 <- k-1
  # counts
  eff <- rep(1,nh)
  # compute the date of first capture fc, and state at initial capture init.state
  fc <- NULL
  init.state <- NULL
  for (ii in 1:nh){
    temp <- 1:k
    fc <- c(fc,min(which(wolf_data[ii,]!=0)))
    init.state <- c(init.state,wolf_data[ii,fc[ii]])
  }
  
  
  # Model fitting and prevalence estimation
  
  
  ## Model 2= Estimating prevalence with $(\pi,\phi_{state},p,\delta)$
  
  # transpose data
  data <- t(wolf_data)
  
  # init values
  binit <- runif(5)
  
  # fit model
  tmpmin <- optim(binit,dev_phispdelta,NULL,hessian=FALSE,data,eff,fc,init.state,nh,km1,method="BFGS",control=list(trace=1, REPORT=1))
  
  # get estimates and back-transform
  x <- tmpmin$par
  INIT_W5[w]= pi <- 1/(1+exp(-x[1]))
  INIT_H5[w]= pc <- 1-pi
  SURV_W5[w]= phiNB <- 1/(1+exp(-x[2]))
  SURV_H5[w]= phiB <- 1/(1+exp(-x[3]))
  DET_W5[w]= DET_H5[w]= p <- 1/(1+exp(-x[4]))
  DELTA5[w]= delta <- 1/(1+exp(-x[5]))
  
  AIC[2] <- 2 * tmpmin$value + 2 * 5
  
  
  # get prevalence
  ESTIMATED_PREVALENCE_SIM_STATE5[w,]= P_phispdelta=viterbi_phispdelta(wolf_data,fc,k,n.occasions,pi,pc,phiNB,phiB,p,delta,n.states)
  
  ############################
  #  CONFIDENCE INTERVALS
  #############################
  
  nb_bootstrap <- 100
  prev_phispipsdelta_pseudo=matrix(NA,nb_bootstrap,n.occasions)
  
  
  for (jj in 1:nb_bootstrap){
    
    # resample in the original dataset with replacement
    pseudo_ind <- sample(nrow(wolf_data), replace=T)    
    pseudo <- wolf_data[pseudo_ind,]                    
    data <- t(pseudo)                                   
    
    fc <- NULL             
    init.state <- NULL
    for (kk in 1:nrow(pseudo)){
      temp <- 1:ncol(pseudo)
      fc <- c(fc,min(which(pseudo[kk,]!=0)))
      init.state <- c(init.state,pseudo[kk,fc[kk]])
    }
    
    
    ## model 2: phis,pi,p,delta
    binit <- runif(5)
    tmpmin <- optim(binit,dev_phispdelta,NULL,hessian=FALSE,data,eff,fc,init.state,nh,km1,method="BFGS",control=list(trace=1, REPORT=1))
    x <- tmpmin$par
    pi_pseudo <- 1/(1+exp(-x[1]))
    pc_pseudo <- 1-pi_pseudo 
    phiNB_pseudo <- 1/(1+exp(-x[2]))
    phiB_pseudo <- 1/(1+exp(-x[3]))
    p_pseudo <- 1/(1+exp(-x[4]))
    delta_pseudo <- 1/(1+exp(-x[5]))
    prev_phispipsdelta_pseudo[jj,] = viterbi_phispdelta(pseudo,fc,k,n.occasions,pi_pseudo,pc_pseudo,phiNB_pseudo,phiB_pseudo,p_pseudo,delta_pseudo,n.states)
    
  }
  
  
  # Standard errors and confidence intervals:
  
  a= apply(prev_phispipsdelta_pseudo,2,sd)
  SE[w,]=a
  b=apply(prev_phispipsdelta_pseudo,2,quantile,probs=c(2.5/100,97.5/100),na.rm=T)
  LCL[w,]=b[1,]  
  UCL[w,]=b[2,]  
  
}


## Check if true prevalence is > lower condfidence limit and < upper confidence limit for each occasion
COVERAGE <- TRUE_PREVALENCE_SIM5>=LCL & TRUE_PREVALENCE_SIM5<=UCL

## Confidence interval coverage is the # of times true prevalence is included in the estimated CI  of each occasion
cover=apply(COVERAGE,2,mean)
cover

## Model estimates

par(mfrow=c(1,1))

boxplot(NAIVE_PREVALENCE_SIM5[,1],
        ESTIMATED_PREVALENCE_SIM_STATE5[,1],
        NAIVE_PREVALENCE_SIM5[,2],
        ESTIMATED_PREVALENCE_SIM_STATE5[,2],
        NAIVE_PREVALENCE_SIM5[,3],
        ESTIMATED_PREVALENCE_SIM_STATE5[,3],
        NAIVE_PREVALENCE_SIM5[,4],
        ESTIMATED_PREVALENCE_SIM_STATE5[,4],
        NAIVE_PREVALENCE_SIM5[,5],
        ESTIMATED_PREVALENCE_SIM_STATE5[,5],ylim=c(0,0.7),  
        col=c("white","grey"),
        main="Prevalence 5 occasions low detectability",
        ylab="Prevalence", xlab="Occasion", cex.lab=1.5, cex.main=1.5)


legend(2,0.7,legend = c("true prevalence"),lty=2)  

axis(1,2,1)
axis(1,4,2)
axis(1,6,3)
axis(1,8,4)
axis(1,10,5)

#compare true, naive, estimated prevalence

SCENARIO_TABLE5 = matrix(NA,nrow=4,ncol=n.occasions)
for (g in 1: n.occasions){
  
  SCENARIO_TABLE5[1,g]=mean(TRUE_PREVALENCE_SIM5[,g])
  
  
}


true_plot=c(rep(SCENARIO_TABLE5[1,1],2),
            rep(SCENARIO_TABLE5[1,2],2),
            rep(SCENARIO_TABLE5[1,3],2),
            rep(SCENARIO_TABLE5[1,4],2),
            rep(SCENARIO_TABLE5[1,5],2))

points(true_plot, type="l", ylim=c(0,0.6),lwd=2, lty=2)

dev.copy(png,'PREV_5L_HOM.png')
dev.off()

###compare true and estimated survival

par(mfrow=c(1,2))
boxplot(SURV_W5,ylim=c(0,1), main="Parental", ylab="Survival 5 occ.low p",cex.lab=1.5, cex.axis=1.5, cex.main=1.5)
abline(h=phiNB_TRUE)

surv_h=boxplot(SURV_H5,ylim=c(0,1),main="Hybrid",cex.axis=1.5, cex.main=1.5)
abline(h=phiB_TRUE)

dev.copy(png,'PHI_5L_HOM.png')
dev.off()

###compare true and estimated det
par(mfrow=c(1,2))
boxplot(DET_W5,ylim=c(0,1), main="Parental", ylab="Detectability 5 occ. low p", cex.lab=1.5,cex.axis=1.5, cex.main=1.5)
abline(h=pNB_TRUE)

boxplot(DET_H5,ylim=c(0,1),main="Hybrid",cex.axis=1.5, cex.main=1.5)
abline(h=pB_TRUE)

dev.copy(png,'P_5L_HOM.png')
dev.off()

###compare true and estimated INIT
par(mfrow=c(1,2))
boxplot(INIT_W5,ylim=c(0,1), main="Parental", ylab="Initial state: 5 occ. low p", cex.lab=1.5,cex.axis=1.5, cex.main=1.5)
abline(h=piNB_TRUE)

boxplot(INIT_H5,ylim=c(0,1),main="Hybrid",cex.axis=1.5, cex.main=1.5)
abline(h=piB_TRUE)

dev.copy(png,'INIT_5L_HOM.png')
dev.off()

###compare true and estimated delta
par(mfrow=c(1,1))
boxplot(DELTA5,ylim=c(0,1),main="Assignment probability",ylab="Assignment: 5 occ. low p", cex.lab=1.5,cex.axis=1.5, cex.main=1.5)
abline(h=delta_TRUE)

dev.copy(png,'DELTA_5L_HOM.png')
dev.off()


save.image('LowP5occ_HOM.RData')
rm(list=ls())

################################################################################################################################
#                                           SCENARIO 6: 5 OCC HIGH DETECT HOM
#################################################################################################################################

library(HMM)
library(qpcR)

#Simulation parameters

# 3 States: W = wolf, H = hybrid, De = dead
# 3 Events: 1 = detected as a wolf, 2 = detected as a hybrid, 3 = detected as uncertain, 4 = non detected

N_SIM=100
W.ind = 100
n.occasions=5
piNB_TRUE <- 0.7 # Initial state prob. to be wolf
piB_TRUE <- 1 - piNB_TRUE # Initial state prob. to be hybrid
phiNB_TRUE <- 0.81 # Wolf survival 
phiB_TRUE <- 0.73 # Hybrid survival 
pNB_TRUE <- 0.8 # Wolf detectability 
pB_TRUE <- 0.8 # Hybrid detectability 
delta_TRUE <- 0.8 # Probability of assignment 
n.states <- 3
n.obs <- 4

######################################
#  SIMULATIONS WITH HMM PACKAGE 
######################################


# States: W = wolf, H = hybrid, De = dead
# Events: 1 = detected as a wolf, 2 = detected as a hybrid, 3 = detected as uncertain, 4 = non detected


# Storage matrices for trend in nw_true, nh_true, nw_obs, nh_obs
NH_TRUE5=matrix(NA, N_SIM, n.occasions)
NW_TRUE5=matrix(NA, N_SIM, n.occasions)
NH_OBS5=matrix(NA, N_SIM, n.occasions)
NW_OBS5=matrix(NA, N_SIM, n.occasions)

# Storage matrices for simulation results (prevalence)
TRUE_PREVALENCE_SIM5=matrix(NA, N_SIM, n.occasions)
NAIVE_PREVALENCE_SIM5=matrix(NA, N_SIM, n.occasions)
ESTIMATED_PREVALENCE_SIM_STATE5=matrix(NA, N_SIM, n.occasions)

# Storage vectors for simulation results (survival and detectability for constant and state dependent model
INIT_W5=rep(NA,N_SIM)#vector of init prob estimates for const model #4=n models
INIT_H5=rep(NA,N_SIM)
SURV_W5=rep(NA,N_SIM)#vector of phi estimates for const model
SURV_H5=rep(NA,N_SIM)#vector of phi estimates for const model
DET_W5= rep(NA,N_SIM)#vector of p estimates for const model
DET_H5= rep(NA,N_SIM)#vector of p estimates for const model
DELTA5= rep(NA,N_SIM)  #vector of p estimates for state dep model

# Storage vectors for simulation results (AIC, =1 if the best model is state dep, =0 if best model is constant
AIC=rep(NA,4)
AIC_5L=matrix(NA,N_SIM,4)

# Storage vectors for bootrapped SE and CI 
SE=matrix(NA,N_SIM,n.occasions)
LCL=matrix(NA,N_SIM,n.occasions)
UCL=matrix(NA,N_SIM,n.occasions)

# Source all models

# First, we source the deviance and Viterbi algo for each model as well as various useful functions:


source('dev_phispdelta1.R')
source('viterbi_phispdelta1.R')
source('logprot.R')

for (w in 1:N_SIM ){
  
  # define model
  hmm <- initHMM(c("NB","B","De"), c("1","2","3","4"), c(piNB_TRUE,piB_TRUE,0), matrix(c(
    phiNB_TRUE, 0,  1-phiNB_TRUE,
    0, phiB_TRUE,  1-phiB_TRUE,
    0, 0,  1), nrow = n.states, byrow = TRUE),
    matrix(c(
      pNB_TRUE * delta_TRUE, 0, pNB_TRUE * (1 - delta_TRUE), 1 - pNB_TRUE,
      0, pB_TRUE * delta_TRUE, pB_TRUE * (1 - delta_TRUE), 1 - pB_TRUE,
      0, 0, 0, 1), nrow = n.states, byrow = TRUE))
  hmm
  
  # simulate a dataset of W.ind individuals
  dat = NULL
  dat_st = NULL
  i = 0
  while (i < W.ind){
    temp = simHMM(hmm,n.occasions)
    current_ind = temp$observation # this might be a row of non-detections
    current_ind_st = temp$states
    if (sum(as.numeric(current_ind)) == 4*n.occasions) next # if this is the case, we discard it and simulate again
    dat = rbind(dat, current_ind)
    dat_st = rbind(dat_st, current_ind_st)
    i = i+1
  }
  
  events = matrix(as.numeric(dat),byrow=F,ncol=n.occasions)
  states = dat_st
  
  
  # calculate TRUE prevalence
  true_prevalence = rep(NA, n.occasions)
  true_hybrids = rep(NA, n.occasions) #true prevalence from states
  true_wolves = rep(NA, n.occasions) #true prevalence from states
  true_prevalence = rep(NA, n.occasions)
  
  for (j in 1: n.occasions){
    W_w = sum(dat_st[,j]=="NB",na.rm=T)
    W_h = sum(dat_st[,j]=="B",na.rm=T)
    #W_d = sum(dat_st[,j]=="De",na.rm=T)
    true_prevalence[j] = W_h/(W_w+W_h)
    true_hybrids[j] = W_h
    true_wolves[j] = W_w
  }
  
  true_prevalence
  TRUE_PREVALENCE_SIM5[w,]= true_prevalence # matrix with N_SIM rows = estimated prev values for each simulation
  NH_TRUE5[w,]=true_hybrids
  NW_TRUE5[w,]=true_wolves
  
  # calculate NAIVE prevalence considering uncertains as wolf
  
  temp=events 
  naive_prevalence = rep(NA, n.occasions)
  obs_hybrids = rep(NA, n.occasions) #true prevalence from states
  obs_wolves = rep(NA, n.occasions) #true prevalence from states
  
  for (j in 1: n.occasions){
    W_w = sum(temp[,j]=="1",na.rm=T)
    W_h = sum(temp[,j]=="2",na.rm=T)
    W_u = sum(temp[,j]=="3",na.rm=T)
    # update W of wolves and hybrids (detected)
    W_w = W_w # + W_u
    W_h = W_h 
    naive_prevalence[j] = W_h/(W_w+W_h)
    obs_hybrids[j] = W_h
    obs_wolves[j] = W_w
  }
  
  NAIVE_PREVALENCE_SIM5[w,]= naive_prevalence # matrix with N_SIM rows = estimated prev values for each simulation
  NH_OBS5[w,]=obs_hybrids
  NW_OBS5[w,]=obs_wolves
  
  #################
  #  FIT MODELS
  #################
  
  
  # read in data
  wolf_data = events
  wolf_data[wolf_data==4]=0
  
  # Define a few useful quantities
  
  n.states <- 3
  nh <- dim(wolf_data)[1]
  k <- dim(wolf_data)[2]
  km1 <- k-1
  # counts
  eff <- rep(1,nh)
  # compute the date of first capture fc, and state at initial capture init.state
  fc <- NULL
  init.state <- NULL
  for (ii in 1:nh){
    temp <- 1:k
    fc <- c(fc,min(which(wolf_data[ii,]!=0)))
    init.state <- c(init.state,wolf_data[ii,fc[ii]])
  }
  
  # Model fitting and prevalence estimation
  
  ## Model 2= Estimating prevalence with $(\pi,\phi_{state},p,\delta)$
  
  # transpose data
  data <- t(wolf_data)
  
  # init values
  binit <- runif(5)
  
  # fit model
  tmpmin <- optim(binit,dev_phispdelta,NULL,hessian=FALSE,data,eff,fc,init.state,nh,km1,method="BFGS",control=list(trace=1, REPORT=1))
  
  # get estimates and back-transform
  x <- tmpmin$par
  INIT_W5[w]= pi <- 1/(1+exp(-x[1]))
  INIT_H5[w]= pc <- 1-pi
  SURV_W5[w]= phiNB <- 1/(1+exp(-x[2]))
  SURV_H5[w]= phiB <- 1/(1+exp(-x[3]))
  DET_W5[w]= DET_H5[w]= p <- 1/(1+exp(-x[4]))
  DELTA5[w]= delta <- 1/(1+exp(-x[5]))
  
  
  AIC[2] <- 2 * tmpmin$value + 2 * 5
  
  
  # get prevalence
  ESTIMATED_PREVALENCE_SIM_STATE5[w,] = P_phispdelta=viterbi_phispdelta(wolf_data,fc,k,n.occasions,pi,pc,phiNB,phiB,p,delta,n.states)
  
  
  
  ############################
  #  CONFIDENCE INTERVALS
  #############################
  
  
  nb_bootstrap <- 100
  prev_phispipsdelta_pseudo=matrix(NA,nb_bootstrap,n.occasions)
  
  
  for (jj in 1:nb_bootstrap){
    
    # resample in the original dataset with replacement
    pseudo_ind <- sample(nrow(wolf_data), replace=T)    
    pseudo <- wolf_data[pseudo_ind,]                    
    data <- t(pseudo)                                   
    
    fc <- NULL             
    init.state <- NULL
    for (kk in 1:nrow(pseudo)){
      temp <- 1:ncol(pseudo)
      fc <- c(fc,min(which(pseudo[kk,]!=0)))
      init.state <- c(init.state,pseudo[kk,fc[kk]])
    }
    
    
    ## model 2: phis,pi,p,delta
    binit <- runif(5)
    tmpmin <- optim(binit,dev_phispdelta,NULL,hessian=FALSE,data,eff,fc,init.state,nh,km1,method="BFGS",control=list(trace=1, REPORT=1))
    x <- tmpmin$par
    pi_pseudo <- 1/(1+exp(-x[1]))
    pc_pseudo <- 1-pi_pseudo 
    phiNB_pseudo <- 1/(1+exp(-x[2]))
    phiB_pseudo <- 1/(1+exp(-x[3]))
    p_pseudo <- 1/(1+exp(-x[4]))
    delta_pseudo <- 1/(1+exp(-x[5]))
    prev_phispipsdelta_pseudo[jj,] = viterbi_phispdelta(pseudo,fc,k,n.occasions,pi_pseudo,pc_pseudo,phiNB_pseudo,phiB_pseudo,p_pseudo,delta_pseudo,n.states)
    
  }
  
  
  # Standard errors and confidence intervals:
  
  a= apply(prev_phispipsdelta_pseudo,2,sd)
  SE[w,]=a
  b=apply(prev_phispipsdelta_pseudo,2,quantile,probs=c(2.5/100,97.5/100),na.rm=T)
  LCL[w,]=b[1,]  
  UCL[w,]=b[2,]  
  
}


## Check if true prevalence is > lower condfidence limit and < upper confidence limit for each occasion
COVERAGE <- TRUE_PREVALENCE_SIM5>=LCL & TRUE_PREVALENCE_SIM5<=UCL

## Confidence interval coverage is the # of times true prevalence is included in the estimated CI  of each occasion
cover=apply(COVERAGE,2,mean)
cover


## Model estimates

par(mfrow=c(1,1))

boxplot(NAIVE_PREVALENCE_SIM5[,1],
        ESTIMATED_PREVALENCE_SIM_STATE5[,1],
        NAIVE_PREVALENCE_SIM5[,2],
        ESTIMATED_PREVALENCE_SIM_STATE5[,2],
        NAIVE_PREVALENCE_SIM5[,3],
        ESTIMATED_PREVALENCE_SIM_STATE5[,3],
        NAIVE_PREVALENCE_SIM5[,4],
        ESTIMATED_PREVALENCE_SIM_STATE5[,4],
        NAIVE_PREVALENCE_SIM5[,5],
        ESTIMATED_PREVALENCE_SIM_STATE5[,5],ylim=c(0,0.7),  
        col=c("white","grey"),
        main="Prevalence 5 occasions high detectability",
        ylab="Prevalence", xlab="Occasion", cex.lab=1.5, cex.main=1.5)


legend(2,0.7,legend = c("true prevalence"),lty=2)  

axis(1,2,1)
axis(1,4,2)
axis(1,6,3)
axis(1,8,4)
axis(1,10,5)

#compare true, naive, estimated prevalence

SCENARIO_TABLE5 = matrix(NA,nrow=4,ncol=n.occasions)
for (g in 1: n.occasions){
  
  SCENARIO_TABLE5[1,g]=mean(TRUE_PREVALENCE_SIM5[,g])
  
  
}

true_plot=c(rep(SCENARIO_TABLE5[1,1],2),
            rep(SCENARIO_TABLE5[1,2],2),
            rep(SCENARIO_TABLE5[1,3],2),
            rep(SCENARIO_TABLE5[1,4],2),
            rep(SCENARIO_TABLE5[1,5],2))

points(true_plot, type="l", ylim=c(0,0.6),lwd=2, lty=2)

dev.copy(png,'PREV_5H_HOM.png')
dev.off()

###compare true and estimated survival

par(mfrow=c(1,2))
boxplot(SURV_W5,ylim=c(0,1), main="Parental", ylab="Survival 5 occ.high p",cex.lab=1.5, cex.axis=1.5, cex.main=1.5)
abline(h=phiNB_TRUE)

surv_h=boxplot(SURV_H5,ylim=c(0,1),main="Hybrid",cex.axis=1.5, cex.main=1.5)
abline(h=phiB_TRUE)

dev.copy(png,'PHI_5H_HOM.png')
dev.off()

###compare true and estimated det
par(mfrow=c(1,2))
boxplot(DET_W5,ylim=c(0,1), main="Parental", ylab="Detectability 5 occ. high p", cex.lab=1.5,cex.axis=1.5, cex.main=1.5)
abline(h=pNB_TRUE)

boxplot(DET_H5,ylim=c(0,1),main="Hybrid",cex.axis=1.5, cex.main=1.5)
abline(h=pB_TRUE)

dev.copy(png,'P_5H_HOM.png')
dev.off()

###compare true and estimated INIT
par(mfrow=c(1,2))
boxplot(INIT_W5,ylim=c(0,1), main="Parental", ylab="Initial state: 5 occ. high p", cex.lab=1.5,cex.axis=1.5, cex.main=1.5)
abline(h=piNB_TRUE)

boxplot(INIT_H5,ylim=c(0,1),main="Hybrid",cex.axis=1.5, cex.main=1.5)
abline(h=piB_TRUE)

dev.copy(png,'INIT_5H_HOM.png')
dev.off()

###compare true and estimated delta
par(mfrow=c(1,1))
boxplot(DELTA5,ylim=c(0,1),main="Assignment probability",ylab="Assignment: 5 occ. high p", cex.lab=1.5,cex.axis=1.5, cex.main=1.5)
abline(h=delta_TRUE)

dev.copy(png,'DELTA_5H_HOM.png')
dev.off()


save.image('HighP5occ_HOM.RData')
rm(list=ls())

################################################################################################################################
#                                           SCENARIO 7: 10 OCC LOW DETECT HOM
#################################################################################################################################

library(HMM)
library(qpcR)

#Simulation parameters

# 3 States: W = wolf, H = hybrid, De = dead
# 3 Events: 1 = detected as a wolf, 2 = detected as a hybrid, 3 = detected as uncertain, 4 = non detected

N_SIM=100
W.ind = 100
n.occasions=10
piNB_TRUE <- 0.7 # Initial state prob. to be wolf
piB_TRUE <- 1 - piNB_TRUE # Initial state prob. to be hybrid
phiNB_TRUE <- 0.81 # Wolf survival 
phiB_TRUE <- 0.73 # Hybrid survival 
pNB_TRUE <- 0.5 # Wolf detectability 
pB_TRUE <- 0.5 # Hybrid detectability 
delta_TRUE <- 0.8 # Probability of assignment 
n.states <- 3
n.obs <- 4

######################################
#  SIMULATIONS WITH HMM PACKAGE 
######################################


# States: W = wolf, H = hybrid, De = dead
# Events: 1 = detected as a wolf, 2 = detected as a hybrid, 3 = detected as uncertain, 4 = non detected


# Storage matrices for trend in nw_true, nh_true, nw_obs, nh_obs
NH_TRUE5=matrix(NA, N_SIM, n.occasions)
NW_TRUE5=matrix(NA, N_SIM, n.occasions)
NH_OBS5=matrix(NA, N_SIM, n.occasions)
NW_OBS5=matrix(NA, N_SIM, n.occasions)

# Storage matrices for simulation results (prevalence)
TRUE_PREVALENCE_SIM5=matrix(NA, N_SIM, n.occasions)
NAIVE_PREVALENCE_SIM5=matrix(NA, N_SIM, n.occasions)
ESTIMATED_PREVALENCE_SIM_STATE5=matrix(NA, N_SIM, n.occasions)

# Storage vectors for simulation results (survival and detectability for constant and state dependent model
INIT_W5=rep(NA,N_SIM)#vector of init prob estimates for const model #4=n models
INIT_H5=rep(NA,N_SIM)
SURV_W5=rep(NA,N_SIM)#vector of phi estimates for const model
SURV_H5=rep(NA,N_SIM)#vector of phi estimates for const model
DET_W5= rep(NA,N_SIM)#vector of p estimates for const model
DET_H5= rep(NA,N_SIM)#vector of p estimates for const model
DELTA5= rep(NA,N_SIM)  #vector of p estimates for state dep model

# Storage vectors for simulation results (AIC, =1 if the best model is state dep, =0 if best model is constant
AIC=rep(NA,4)
AIC_5L=matrix(NA,N_SIM,4)

# Storage vectors for bootrapped SE and CI 
SE=matrix(NA,N_SIM,n.occasions)
LCL=matrix(NA,N_SIM,n.occasions)
UCL=matrix(NA,N_SIM,n.occasions)

# Source all models

# First, we source the deviance and Viterbi algo for each model as well as various useful functions:


source('dev_phispdelta1.R')
source('viterbi_phispdelta1.R')
source('logprot.R')

for (w in 1:N_SIM ){
  
  # define model
  hmm <- initHMM(c("NB","B","De"), c("1","2","3","4"), c(piNB_TRUE,piB_TRUE,0), matrix(c(
    phiNB_TRUE, 0,  1-phiNB_TRUE,
    0, phiB_TRUE,  1-phiB_TRUE,
    0, 0,  1), nrow = n.states, byrow = TRUE),
    matrix(c(
      pNB_TRUE * delta_TRUE, 0, pNB_TRUE * (1 - delta_TRUE), 1 - pNB_TRUE,
      0, pB_TRUE * delta_TRUE, pB_TRUE * (1 - delta_TRUE), 1 - pB_TRUE,
      0, 0, 0, 1), nrow = n.states, byrow = TRUE))
  hmm
  
  # simulate a dataset of W.ind individuals
  dat = NULL
  dat_st = NULL
  i = 0
  while (i < W.ind){
    temp = simHMM(hmm,n.occasions)
    current_ind = temp$observation # this might be a row of non-detections
    current_ind_st = temp$states
    if (sum(as.numeric(current_ind)) == 4*n.occasions) next # if this is the case, we discard it and simulate again
    dat = rbind(dat, current_ind)
    dat_st = rbind(dat_st, current_ind_st)
    i = i+1
  }
  
  events = matrix(as.numeric(dat),byrow=F,ncol=n.occasions)
  states = dat_st
  
  
  # calculate TRUE prevalence
  true_prevalence = rep(NA, n.occasions)
  true_hybrids = rep(NA, n.occasions) #true prevalence from states
  true_wolves = rep(NA, n.occasions) #true prevalence from states
  true_prevalence = rep(NA, n.occasions)
  
  for (j in 1: n.occasions){
    W_w = sum(dat_st[,j]=="NB",na.rm=T)
    W_h = sum(dat_st[,j]=="B",na.rm=T)
    #W_d = sum(dat_st[,j]=="De",na.rm=T)
    true_prevalence[j] = W_h/(W_w+W_h)
    true_hybrids[j] = W_h
    true_wolves[j] = W_w
  }
  
  true_prevalence
  TRUE_PREVALENCE_SIM5[w,]= true_prevalence # matrix with N_SIM rows = estimated prev values for each simulation
  NH_TRUE5[w,]=true_hybrids
  NW_TRUE5[w,]=true_wolves
  
  # calculate NAIVE prevalence considering uncertains as wolf
  
  temp=events 
  naive_prevalence = rep(NA, n.occasions)
  obs_hybrids = rep(NA, n.occasions) #true prevalence from states
  obs_wolves = rep(NA, n.occasions) #true prevalence from states
  
  for (j in 1: n.occasions){
    W_w = sum(temp[,j]=="1",na.rm=T)
    W_h = sum(temp[,j]=="2",na.rm=T)
    W_u = sum(temp[,j]=="3",na.rm=T)
    # update W of wolves and hybrids (detected)
    W_w = W_w #+ W_u
    W_h = W_h 
    naive_prevalence[j] = W_h/(W_w+W_h)
    obs_hybrids[j] = W_h
    obs_wolves[j] = W_w
  }
  
  NAIVE_PREVALENCE_SIM5[w,]= naive_prevalence # matrix with N_SIM rows = estimated prev values for each simulation
  NH_OBS5[w,]=obs_hybrids
  NW_OBS5[w,]=obs_wolves
  
  #################
  #  FIT MODELS
  #################
  
  
  # read in data
  wolf_data = events
  wolf_data[wolf_data==4]=0
  
  # Define a few useful quantities
  
  n.states <- 3
  nh <- dim(wolf_data)[1]
  k <- dim(wolf_data)[2]
  km1 <- k-1
  # counts
  eff <- rep(1,nh)
  # compute the date of first capture fc, and state at initial capture init.state
  fc <- NULL
  init.state <- NULL
  for (ii in 1:nh){
    temp <- 1:k
    fc <- c(fc,min(which(wolf_data[ii,]!=0)))
    init.state <- c(init.state,wolf_data[ii,fc[ii]])
  }
  
  
  # Model fitting and prevalence estimation
  
  ## Model 2= Estimating prevalence with $(\pi,\phi_{state},p,\delta)$
  
  # transpose data
  data <- t(wolf_data)
  
  # init values
  binit <- runif(5)
  
  # fit model
  tmpmin <- optim(binit,dev_phispdelta,NULL,hessian=FALSE,data,eff,fc,init.state,nh,km1,method="BFGS",control=list(trace=1, REPORT=1))
  
  # get estimates and back-transform
  # get estimates and back-transform
  x <- tmpmin$par
  INIT_W5[w]= pi <- 1/(1+exp(-x[1]))
  INIT_H5[w]= pc <- 1-pi
  SURV_W5[w]= phiNB <- 1/(1+exp(-x[2]))
  SURV_H5[w]= phiB <- 1/(1+exp(-x[3]))
  DET_W5[w]= DET_H5[w]= p <- 1/(1+exp(-x[4]))
  DELTA5[w]= delta <- 1/(1+exp(-x[5]))
  
  AIC[2] <- 2 * tmpmin$value + 2 * 5
  
  
  # get prevalence
  ESTIMATED_PREVALENCE_SIM_STATE5[w,] = P_phispdelta=viterbi_phispdelta(wolf_data,fc,k,n.occasions,pi,pc,phiNB,phiB,p,delta,n.states)
  
  
  
  
  
  ############################
  #  CONFIDENCE INTERVALS
  #############################
  
  
  nb_bootstrap <- 100
  prev_phispipsdelta_pseudo=matrix(NA,nb_bootstrap,n.occasions)
  
  
  for (jj in 1:nb_bootstrap){
    
    # resample in the original dataset with replacement
    pseudo_ind <- sample(nrow(wolf_data), replace=T)    
    pseudo <- wolf_data[pseudo_ind,]                    
    data <- t(pseudo)                                   
    
    fc <- NULL             
    init.state <- NULL
    for (kk in 1:nrow(pseudo)){
      temp <- 1:ncol(pseudo)
      fc <- c(fc,min(which(pseudo[kk,]!=0)))
      init.state <- c(init.state,pseudo[kk,fc[kk]])
    }
    
    
    ## model 2: phis,pi,p,delta
    binit <- runif(5)
    tmpmin <- optim(binit,dev_phispdelta,NULL,hessian=FALSE,data,eff,fc,init.state,nh,km1,method="BFGS",control=list(trace=1, REPORT=1))
    x <- tmpmin$par
    pi_pseudo <- 1/(1+exp(-x[1]))
    pc_pseudo <- 1-pi_pseudo 
    phiNB_pseudo <- 1/(1+exp(-x[2]))
    phiB_pseudo <- 1/(1+exp(-x[3]))
    p_pseudo <- 1/(1+exp(-x[4]))
    delta_pseudo <- 1/(1+exp(-x[5]))
    prev_phispipsdelta_pseudo[jj,] = viterbi_phispdelta(pseudo,fc,k,n.occasions,pi_pseudo,pc_pseudo,phiNB_pseudo,phiB_pseudo,p_pseudo,delta_pseudo,n.states)
    
  }
  
  
  # Standard errors and confidence intervals:
  
  a= apply(prev_phispipsdelta_pseudo,2,sd)
  SE[w,]=a
  b=apply(prev_phispipsdelta_pseudo,2,quantile,probs=c(2.5/100,97.5/100),na.rm=T)
  LCL[w,]=b[1,]  
  UCL[w,]=b[2,]  
  
}

############################# end modif OG June 17 2018

## Check if true prevalence is > lower condfidence limit and < upper confidence limit for each occasion
COVERAGE <- TRUE_PREVALENCE_SIM5>=LCL & TRUE_PREVALENCE_SIM5<=UCL

## Confidence interval coverage is the # of times true prevalence is included in the estimated CI  of each occasion
cover=apply(COVERAGE,2,mean)
cover


## Model estimates

par(mfrow=c(1,1))

boxplot(NAIVE_PREVALENCE_SIM5[,1],
        ESTIMATED_PREVALENCE_SIM_STATE5[,1],
        NAIVE_PREVALENCE_SIM5[,2],
        ESTIMATED_PREVALENCE_SIM_STATE5[,2],
        NAIVE_PREVALENCE_SIM5[,3],
        ESTIMATED_PREVALENCE_SIM_STATE5[,3],
        NAIVE_PREVALENCE_SIM5[,4],
        ESTIMATED_PREVALENCE_SIM_STATE5[,4],
        NAIVE_PREVALENCE_SIM5[,5],
        ESTIMATED_PREVALENCE_SIM_STATE5[,5],
        NAIVE_PREVALENCE_SIM5[,6],
        ESTIMATED_PREVALENCE_SIM_STATE5[,6],
        NAIVE_PREVALENCE_SIM5[,7],
        ESTIMATED_PREVALENCE_SIM_STATE5[,7],
        NAIVE_PREVALENCE_SIM5[,8],
        ESTIMATED_PREVALENCE_SIM_STATE5[,8],
        NAIVE_PREVALENCE_SIM5[,9],
        ESTIMATED_PREVALENCE_SIM_STATE5[,9],
        NAIVE_PREVALENCE_SIM5[,10],
        ESTIMATED_PREVALENCE_SIM_STATE5[,10],ylim=c(0,0.7),  
        col=c("white","grey"),
        main="Prevalence 10 occasions low detectability",
        ylab="Prevalence", xlab="Occasion", cex.lab=1.5, cex.main=1.5)


legend(2,0.7,legend = c("true prevalence"),lty=2)  

axis(1,2,1)
axis(1,4,2)
axis(1,6,3)
axis(1,8,4)
axis(1,10,5)
axis(1,12,6)
axis(1,14,7)
axis(1,16,8)
axis(1,18,9)
axis(1,20,10)

#compare true, naive, estimated prevalence

SCENARIO_TABLE5 = matrix(NA,nrow=4,ncol=n.occasions)
for (g in 1: n.occasions){
  
  SCENARIO_TABLE5[1,g]=mean(TRUE_PREVALENCE_SIM5[,g])
  
  
}

true_plot=c(rep(SCENARIO_TABLE5[1,1],2),
            rep(SCENARIO_TABLE5[1,2],2),
            rep(SCENARIO_TABLE5[1,3],2),
            rep(SCENARIO_TABLE5[1,4],2),
            rep(SCENARIO_TABLE5[1,5],2),
            rep(SCENARIO_TABLE5[1,6],2),
            rep(SCENARIO_TABLE5[1,7],2),
            rep(SCENARIO_TABLE5[1,8],2),
            rep(SCENARIO_TABLE5[1,9],2),
            rep(SCENARIO_TABLE5[1,10],2))

points(true_plot, type="l", ylim=c(0,0.6),lwd=2, lty=2)

dev.copy(png,'PREV_10L_HOM.png')
dev.off()

###compare true and estimated survival

par(mfrow=c(1,2))
boxplot(SURV_W5,ylim=c(0,1), main="Parental", ylab="Survival 10 occ.low p",cex.lab=1.5, cex.axis=1.5, cex.main=1.5)
abline(h=phiNB_TRUE)

surv_h=boxplot(SURV_H5,ylim=c(0,1),main="Hybrid",cex.axis=1.5, cex.main=1.5)
abline(h=phiB_TRUE)

dev.copy(png,'PHI_10L_HOM.png')
dev.off()

###compare true and estimated det
par(mfrow=c(1,2))
boxplot(DET_W5,ylim=c(0,1), main="Parental", ylab="Detectability 10 occ. low p", cex.lab=1.5,cex.axis=1.5, cex.main=1.5)
abline(h=pNB_TRUE)

boxplot(DET_H5,ylim=c(0,1),main="Hybrid",cex.axis=1.5, cex.main=1.5)
abline(h=pB_TRUE)

dev.copy(png,'P_10L_HOM.png')
dev.off()

###compare true and estimated INIT
par(mfrow=c(1,2))
boxplot(INIT_W5,ylim=c(0,1), main="Parental", ylab="Initial state: 10 occ. low p", cex.lab=1.5,cex.axis=1.5, cex.main=1.5)
abline(h=piNB_TRUE)

boxplot(INIT_H5,ylim=c(0,1),main="Hybrid",cex.axis=1.5, cex.main=1.5)
abline(h=piB_TRUE)

dev.copy(png,'INIT_10L_HOM.png')
dev.off()

###compare true and estimated delta
par(mfrow=c(1,1))
boxplot(DELTA5,ylim=c(0,1),main="Assignment probability",ylab="Assignment: 10 occ. low p", cex.lab=1.5,cex.axis=1.5, cex.main=1.5)
abline(h=delta_TRUE)

dev.copy(png,'DELTA_10L_HOM.png')
dev.off()


save.image('LowP10occ_HOM.RData')
rm(list=ls())


################################################################################################################################
#                                           SCENARIO 8: 10 OCC HIGH DETECT HOM
#################################################################################################################################

library(HMM)
library(qpcR)

#Simulation parameters

# 3 States: W = wolf, H = hybrid, De = dead
# 3 Events: 1 = detected as a wolf, 2 = detected as a hybrid, 3 = detected as uncertain, 4 = non detected

N_SIM=100
W.ind = 100
n.occasions=10
piNB_TRUE <- 0.7 # Initial state prob. to be wolf
piB_TRUE <- 1 - piNB_TRUE # Initial state prob. to be hybrid
phiNB_TRUE <- 0.81 # Wolf survival 
phiB_TRUE <- 0.73 # Hybrid survival 
pNB_TRUE <- 0.8 # Wolf detectability 
pB_TRUE <- 0.8 # Hybrid detectability 
delta_TRUE <- 0.8 # Probability of assignment 
n.states <- 3
n.obs <- 4

######################################
#  SIMULATIONS WITH HMM PACKAGE 
######################################


# States: W = wolf, H = hybrid, De = dead
# Events: 1 = detected as a wolf, 2 = detected as a hybrid, 3 = detected as uncertain, 4 = non detected


# Storage matrices for trend in nw_true, nh_true, nw_obs, nh_obs
NH_TRUE5=matrix(NA, N_SIM, n.occasions)
NW_TRUE5=matrix(NA, N_SIM, n.occasions)
NH_OBS5=matrix(NA, N_SIM, n.occasions)
NW_OBS5=matrix(NA, N_SIM, n.occasions)

# Storage matrices for simulation results (prevalence)
TRUE_PREVALENCE_SIM5=matrix(NA, N_SIM, n.occasions)
NAIVE_PREVALENCE_SIM5=matrix(NA, N_SIM, n.occasions)
ESTIMATED_PREVALENCE_SIM_STATE5=matrix(NA, N_SIM, n.occasions)

# Storage vectors for simulation results (survival and detectability for constant and state dependent model
INIT_W5=rep(NA,N_SIM)#vector of init prob estimates for const model #4=n models
INIT_H5=rep(NA,N_SIM)
SURV_W5=rep(NA,N_SIM)#vector of phi estimates for const model
SURV_H5=rep(NA,N_SIM)#vector of phi estimates for const model
DET_W5= rep(NA,N_SIM)#vector of p estimates for const model
DET_H5= rep(NA,N_SIM)#vector of p estimates for const model
DELTA5= rep(NA,N_SIM)  #vector of p estimates for state dep model

# Storage vectors for simulation results (AIC, =1 if the best model is state dep, =0 if best model is constant
AIC=rep(NA,4)
AIC_5L=matrix(NA,N_SIM,4)

# Storage vectors for bootrapped SE and CI 
SE=matrix(NA,N_SIM,n.occasions)
LCL=matrix(NA,N_SIM,n.occasions)
UCL=matrix(NA,N_SIM,n.occasions)

# Source all models

# First, we source the deviance and Viterbi algo for each model as well as various useful functions:

source('dev_phispdelta1.R')
source('viterbi_phispdelta1.R')
source('logprot.R')


for (w in 1:N_SIM ){
  
  # define model
  hmm <- initHMM(c("NB","B","De"), c("1","2","3","4"), c(piNB_TRUE,piB_TRUE,0), matrix(c(
    phiNB_TRUE, 0,  1-phiNB_TRUE,
    0, phiB_TRUE,  1-phiB_TRUE,
    0, 0,  1), nrow = n.states, byrow = TRUE),
    matrix(c(
      pNB_TRUE * delta_TRUE, 0, pNB_TRUE * (1 - delta_TRUE), 1 - pNB_TRUE,
      0, pB_TRUE * delta_TRUE, pB_TRUE * (1 - delta_TRUE), 1 - pB_TRUE,
      0, 0, 0, 1), nrow = n.states, byrow = TRUE))
  hmm
  
  # simulate a dataset of W.ind individuals
  dat = NULL
  dat_st = NULL
  i = 0
  while (i < W.ind){
    temp = simHMM(hmm,n.occasions)
    current_ind = temp$observation # this might be a row of non-detections
    current_ind_st = temp$states
    if (sum(as.numeric(current_ind)) == 4*n.occasions) next # if this is the case, we discard it and simulate again
    dat = rbind(dat, current_ind)
    dat_st = rbind(dat_st, current_ind_st)
    i = i+1
  }
  
  events = matrix(as.numeric(dat),byrow=F,ncol=n.occasions)
  states = dat_st
  
  
  # calculate TRUE prevalence
  true_prevalence = rep(NA, n.occasions)
  true_hybrids = rep(NA, n.occasions) #true prevalence from states
  true_wolves = rep(NA, n.occasions) #true prevalence from states
  true_prevalence = rep(NA, n.occasions)
  
  for (j in 1: n.occasions){
    W_w = sum(dat_st[,j]=="NB",na.rm=T)
    W_h = sum(dat_st[,j]=="B",na.rm=T)
    #W_d = sum(dat_st[,j]=="De",na.rm=T)
    true_prevalence[j] = W_h/(W_w+W_h)
    true_hybrids[j] = W_h
    true_wolves[j] = W_w
  }
  
  true_prevalence
  TRUE_PREVALENCE_SIM5[w,]= true_prevalence # matrix with N_SIM rows = estimated prev values for each simulation
  NH_TRUE5[w,]=true_hybrids
  NW_TRUE5[w,]=true_wolves
  
  # calculate NAIVE prevalence considering uncertains as wolf
  
  temp=events 
  naive_prevalence = rep(NA, n.occasions)
  obs_hybrids = rep(NA, n.occasions) #true prevalence from states
  obs_wolves = rep(NA, n.occasions) #true prevalence from states
  
  for (j in 1: n.occasions){
    W_w = sum(temp[,j]=="1",na.rm=T)
    W_h = sum(temp[,j]=="2",na.rm=T)
    W_u = sum(temp[,j]=="3",na.rm=T)
    # update W of wolves and hybrids (detected)
    W_w = W_w #+ W_u
    W_h = W_h 
    naive_prevalence[j] = W_h/(W_w+W_h)
    obs_hybrids[j] = W_h
    obs_wolves[j] = W_w
  }
  
  NAIVE_PREVALENCE_SIM5[w,]= naive_prevalence # matrix with N_SIM rows = estimated prev values for each simulation
  NH_OBS5[w,]=obs_hybrids
  NW_OBS5[w,]=obs_wolves
  
  #################
  #  FIT MODELS
  #################
  
  
  # read in data
  wolf_data = events
  wolf_data[wolf_data==4]=0
  
  # Define a few useful quantities
  
  n.states <- 3
  nh <- dim(wolf_data)[1]
  k <- dim(wolf_data)[2]
  km1 <- k-1
  # counts
  eff <- rep(1,nh)
  # compute the date of first capture fc, and state at initial capture init.state
  fc <- NULL
  init.state <- NULL
  for (ii in 1:nh){
    temp <- 1:k
    fc <- c(fc,min(which(wolf_data[ii,]!=0)))
    init.state <- c(init.state,wolf_data[ii,fc[ii]])
  }
  
  
  # Model fitting and prevalence estimation
  
  
  ## Model 2= Estimating prevalence with $(\pi,\phi_{state},p,\delta)$
  
  # transpose data
  data <- t(wolf_data)
  
  # init values
  binit <- runif(5)
  
  # fit model
  tmpmin <- optim(binit,dev_phispdelta,NULL,hessian=FALSE,data,eff,fc,init.state,nh,km1,method="BFGS",control=list(trace=1, REPORT=1))
  
  # get estimates and back-transform
  x <- tmpmin$par
  INIT_W5[w]= pi <- 1/(1+exp(-x[1]))
  INIT_H5[w]= pc <- 1-pi
  SURV_W5[w]= phiNB <- 1/(1+exp(-x[2]))
  SURV_H5[w]= phiB <- 1/(1+exp(-x[3]))
  DET_W5[w]= DET_H5[w]= p <- 1/(1+exp(-x[4]))
  DELTA5[w]= delta <- 1/(1+exp(-x[5]))
  
  AIC[2] <- 2 * tmpmin$value + 2 * 5
  
  
  # get prevalence
  ESTIMATED_PREVALENCE_SIM_STATE5[w,] = P_phispdelta=viterbi_phispdelta(wolf_data,fc,k,n.occasions,pi,pc,phiNB,phiB,p,delta,n.states)
  
  ############################
  #  CONFIDENCE INTERVALS
  #############################
  
  
  nb_bootstrap <- 100
  prev_phispipsdelta_pseudo=matrix(NA,nb_bootstrap,n.occasions)
  
  
  for (jj in 1:nb_bootstrap){
    
    # resample in the original dataset with replacement
    pseudo_ind <- sample(nrow(wolf_data), replace=T)    
    pseudo <- wolf_data[pseudo_ind,]                    
    data <- t(pseudo)                                   
    
    fc <- NULL             
    init.state <- NULL
    for (kk in 1:nrow(pseudo)){
      temp <- 1:ncol(pseudo)
      fc <- c(fc,min(which(pseudo[kk,]!=0)))
      init.state <- c(init.state,pseudo[kk,fc[kk]])
    }
    
    
    ## model 2: phis,pi,p,delta
    binit <- runif(5)
    tmpmin <- optim(binit,dev_phispdelta,NULL,hessian=FALSE,data,eff,fc,init.state,nh,km1,method="BFGS",control=list(trace=1, REPORT=1))
    x <- tmpmin$par
    pi_pseudo <- 1/(1+exp(-x[1]))
    pc_pseudo <- 1-pi_pseudo 
    phiNB_pseudo <- 1/(1+exp(-x[2]))
    phiB_pseudo <- 1/(1+exp(-x[3]))
    p_pseudo <- 1/(1+exp(-x[4]))
    delta_pseudo <- 1/(1+exp(-x[5]))
    prev_phispipsdelta_pseudo[jj,] = viterbi_phispdelta(pseudo,fc,k,n.occasions,pi_pseudo,pc_pseudo,phiNB_pseudo,phiB_pseudo,p_pseudo,delta_pseudo,n.states)
    
  }
  
  
  # Standard errors and confidence intervals:
  
  a= apply(prev_phispipsdelta_pseudo,2,sd)
  SE[w,]=a
  b=apply(prev_phispipsdelta_pseudo,2,quantile,probs=c(2.5/100,97.5/100),na.rm=T)
  LCL[w,]=b[1,]  
  UCL[w,]=b[2,]  
  
}


## Check if true prevalence is > lower condfidence limit and < upper confidence limit for each occasion
COVERAGE <- TRUE_PREVALENCE_SIM5>=LCL & TRUE_PREVALENCE_SIM5<=UCL

## Confidence interval coverage is the # of times true prevalence is included in the estimated CI  of each occasion
cover=apply(COVERAGE,2,mean)
cover

## Model estimates

par(mfrow=c(1,1))

boxplot(NAIVE_PREVALENCE_SIM5[,1],
        ESTIMATED_PREVALENCE_SIM_STATE5[,1],
        NAIVE_PREVALENCE_SIM5[,2],
        ESTIMATED_PREVALENCE_SIM_STATE5[,2],
        NAIVE_PREVALENCE_SIM5[,3],
        ESTIMATED_PREVALENCE_SIM_STATE5[,3],
        NAIVE_PREVALENCE_SIM5[,4],
        ESTIMATED_PREVALENCE_SIM_STATE5[,4],
        NAIVE_PREVALENCE_SIM5[,5],
        ESTIMATED_PREVALENCE_SIM_STATE5[,5],
        NAIVE_PREVALENCE_SIM5[,6],
        ESTIMATED_PREVALENCE_SIM_STATE5[,6],
        NAIVE_PREVALENCE_SIM5[,7],
        ESTIMATED_PREVALENCE_SIM_STATE5[,7],
        NAIVE_PREVALENCE_SIM5[,8],
        ESTIMATED_PREVALENCE_SIM_STATE5[,8],
        NAIVE_PREVALENCE_SIM5[,9],
        ESTIMATED_PREVALENCE_SIM_STATE5[,9],
        NAIVE_PREVALENCE_SIM5[,10],
        ESTIMATED_PREVALENCE_SIM_STATE5[,10],ylim=c(0,0.7),  
        col=c("white","grey"),
        main="Prevalence 10 occasions high detectability",
        ylab="Prevalence", xlab="Occasion", cex.lab=1.5, cex.main=1.5)


legend(2,0.7,legend = c("true prevalence"),lty=2)  

axis(1,2,1)
axis(1,4,2)
axis(1,6,3)
axis(1,8,4)
axis(1,10,5)
axis(1,12,6)
axis(1,14,7)
axis(1,16,8)
axis(1,18,9)
axis(1,20,10)

#compare true, naive, estimated prevalence

SCENARIO_TABLE5 = matrix(NA,nrow=4,ncol=n.occasions)
for (g in 1: n.occasions){
  
  SCENARIO_TABLE5[1,g]=mean(TRUE_PREVALENCE_SIM5[,g])
  
  
}


true_plot=c(rep(SCENARIO_TABLE5[1,1],2),
            rep(SCENARIO_TABLE5[1,2],2),
            rep(SCENARIO_TABLE5[1,3],2),
            rep(SCENARIO_TABLE5[1,4],2),
            rep(SCENARIO_TABLE5[1,5],2),
            rep(SCENARIO_TABLE5[1,6],2),
            rep(SCENARIO_TABLE5[1,7],2),
            rep(SCENARIO_TABLE5[1,8],2),
            rep(SCENARIO_TABLE5[1,9],2),
            rep(SCENARIO_TABLE5[1,10],2))

points(true_plot, type="l", ylim=c(0,0.6),lwd=2, lty=2)

dev.copy(png,'PREV_10H_HOM.png')
dev.off()

###compare true and estimated survival

par(mfrow=c(1,2))
boxplot(SURV_W5,ylim=c(0,1), main="Parental", ylab="Survival 10 occ.high p",cex.lab=1.5, cex.axis=1.5, cex.main=1.5)
abline(h=phiNB_TRUE)

surv_h=boxplot(SURV_H5,ylim=c(0,1),main="Hybrid",cex.axis=1.5, cex.main=1.5)
abline(h=phiB_TRUE)

dev.copy(png,'PHI_10H_HOM.png')
dev.off()

###compare true and estimated det
par(mfrow=c(1,2))
boxplot(DET_W5,ylim=c(0,1), main="Parental", ylab="Detectability 10 occ.high p", cex.lab=1.5,cex.axis=1.5, cex.main=1.5)
abline(h=pNB_TRUE)

boxplot(DET_H5,ylim=c(0,1),main="Hybrid",cex.axis=1.5, cex.main=1.5)
abline(h=pB_TRUE)

dev.copy(png,'P_10H_HOM.png')
dev.off()

###compare true and estimated INIT
par(mfrow=c(1,2))
boxplot(INIT_W5,ylim=c(0,1), main="Parental", ylab="Initial state: 10 occ. high p", cex.lab=1.5,cex.axis=1.5, cex.main=1.5)
abline(h=piNB_TRUE)

boxplot(INIT_H5,ylim=c(0,1),main="Hybrid",cex.axis=1.5, cex.main=1.5)
abline(h=piB_TRUE)

dev.copy(png,'INIT_10H_HOM.png')
dev.off()

###compare true and estimated delta
par(mfrow=c(1,1))
boxplot(DELTA5,ylim=c(0,1),main="Assignment probability",ylab="Assignment: 10 occ. high p", cex.lab=1.5,cex.axis=1.5, cex.main=1.5)
abline(h=delta_TRUE)

dev.copy(png,'DELTA_10H_HOM.png')
dev.off()

save.image('HighP10occ_HOM.RData')
rm(list=ls())

################################################################################################################################
#                                           SCENARIO 9: 5 OCC LOW DETECT HOM_DELTA STATE
#################################################################################################################################

library(HMM)
library(qpcR)

#Simulation parameters

# 3 States: W = wolf, H = hybrid, De = dead
# 3 Events: 1 = detected as a wolf, 2 = detected as a hybrid, 3 = detected as uncertain, 4 = non detected

N_SIM=100
W.ind = 100
n.occasions=5
piNB_TRUE <- 0.7 # Initial state prob. to be wolf
piB_TRUE <- 1 - piNB_TRUE # Initial state prob. to be hybrid
phiNB_TRUE <- 0.81 # Wolf survival 
phiB_TRUE <- 0.73 # Hybrid survival 
pNB_TRUE <- 0.5 # Wolf detectability 
pB_TRUE <- 0.5 # Hybrid detectability 
deltaNB_TRUE <- 0.8 # Probability of assignment 
deltaB_TRUE <- 0.6 # Probability of assignment 

n.states <- 3
n.obs <- 4

######################################
#  SIMULATIONS WITH HMM PACKAGE 
######################################


# States: W = wolf, H = hybrid, De = dead
# Events: 1 = detected as a wolf, 2 = detected as a hybrid, 3 = detected as uncertain, 4 = non detected


# Storage matrices for trend in nw_true, nh_true, nw_obs, nh_obs
NH_TRUE5=matrix(NA, N_SIM, n.occasions)
NW_TRUE5=matrix(NA, N_SIM, n.occasions)
NH_OBS5=matrix(NA, N_SIM, n.occasions)
NW_OBS5=matrix(NA, N_SIM, n.occasions)

# Storage matrices for simulation results (prevalence)
TRUE_PREVALENCE_SIM5=matrix(NA, N_SIM, n.occasions)
NAIVE_PREVALENCE_SIM5=matrix(NA, N_SIM, n.occasions)
ESTIMATED_PREVALENCE_SIM_STATE5=matrix(NA, N_SIM, n.occasions)

# Storage vectors for simulation results (survival and detectability for constant and state dependent model
INIT_W5=rep(NA,N_SIM)#vector of init prob estimates for const model #4=n models
INIT_H5=rep(NA,N_SIM)
SURV_W5=rep(NA,N_SIM)#vector of phi estimates for const model
SURV_H5=rep(NA,N_SIM)#vector of phi estimates for const model
DET_W5= rep(NA,N_SIM)#vector of p estimates for const model
DET_H5= rep(NA,N_SIM)#vector of p estimates for const model
DELTAW5= rep(NA,N_SIM)  #vector of p estimates for state dep model
DELTAH5= rep(NA,N_SIM)  #vector of p estimates for state dep model

# Storage vectors for simulation results (AIC, =1 if the best model is state dep, =0 if best model is constant
AIC=rep(NA,4)
AIC_5L=matrix(NA,N_SIM,4)

# Storage vectors for bootrapped SE and CI 
SE=matrix(NA,N_SIM,n.occasions)
LCL=matrix(NA,N_SIM,n.occasions)
UCL=matrix(NA,N_SIM,n.occasions)

# Source all models

# First, we source the deviance and Viterbi algo for each model as well as various useful functions:

source('dev_phispdelta_DELTASTATE1.R')
source('viterbi_phispdelta_DELTASTATE1.R')
source('logprot.R')


for (w in 1:N_SIM ){
  
  # define model
  hmm <- initHMM(c("NB","B","De"), c("1","2","3","4"), c(piNB_TRUE,piB_TRUE,0), matrix(c(
    phiNB_TRUE, 0,  1-phiNB_TRUE,
    0, phiB_TRUE,  1-phiB_TRUE,
    0, 0,  1), nrow = n.states, byrow = TRUE),
    matrix(c(
      pNB_TRUE * deltaNB_TRUE, 0, pNB_TRUE * (1 - deltaNB_TRUE), 1 - pNB_TRUE,
      0, pB_TRUE * deltaB_TRUE, pB_TRUE * (1 - deltaB_TRUE), 1 - pB_TRUE,
      0, 0, 0, 1), nrow = n.states, byrow = TRUE))
  hmm
  
  # simulate a dataset of W.ind individuals
  dat = NULL
  dat_st = NULL
  i = 0
  while (i < W.ind){
    temp = simHMM(hmm,n.occasions)
    current_ind = temp$observation # this might be a row of non-detections
    current_ind_st = temp$states
    if (sum(as.numeric(current_ind)) == 4*n.occasions) next # if this is the case, we discard it and simulate again
    dat = rbind(dat, current_ind)
    dat_st = rbind(dat_st, current_ind_st)
    i = i+1
  }
  
  events = matrix(as.numeric(dat),byrow=F,ncol=n.occasions)
  states = dat_st
  
  
  # calculate TRUE prevalence
  true_prevalence = rep(NA, n.occasions)
  true_hybrids = rep(NA, n.occasions) #true prevalence from states
  true_wolves = rep(NA, n.occasions) #true prevalence from states
  true_prevalence = rep(NA, n.occasions)
  
  for (j in 1: n.occasions){
    W_w = sum(dat_st[,j]=="NB",na.rm=T)
    W_h = sum(dat_st[,j]=="B",na.rm=T)
    #W_d = sum(dat_st[,j]=="De",na.rm=T)
    true_prevalence[j] = W_h/(W_w+W_h)
    true_hybrids[j] = W_h
    true_wolves[j] = W_w
  }
  
  true_prevalence
  TRUE_PREVALENCE_SIM5[w,]= true_prevalence # matrix with N_SIM rows = estimated prev values for each simulation
  NH_TRUE5[w,]=true_hybrids
  NW_TRUE5[w,]=true_wolves
  
  # calculate NAIVE prevalence considering uncertains as wolf
  
  temp=events 
  naive_prevalence = rep(NA, n.occasions)
  obs_hybrids = rep(NA, n.occasions) #true prevalence from states
  obs_wolves = rep(NA, n.occasions) #true prevalence from states
  
  for (j in 1: n.occasions){
    W_w = sum(temp[,j]=="1",na.rm=T)
    W_h = sum(temp[,j]=="2",na.rm=T)
    W_u = sum(temp[,j]=="3",na.rm=T)
    # update W of wolves and hybrids (detected)
    W_w = W_w # + W_u
    W_h = W_h 
    naive_prevalence[j] = W_h/(W_w+W_h)
    obs_hybrids[j] = W_h
    obs_wolves[j] = W_w
  }
  
  NAIVE_PREVALENCE_SIM5[w,]= naive_prevalence # matrix with N_SIM rows = estimated prev values for each simulation
  NH_OBS5[w,]=obs_hybrids
  NW_OBS5[w,]=obs_wolves
  
  #################
  #  FIT MODELS
  #################
  
  
  # read in data
  wolf_data = events
  wolf_data[wolf_data==4]=0
  
  # Define a few useful quantities
  
  n.states <- 3
  nh <- dim(wolf_data)[1]
  k <- dim(wolf_data)[2]
  km1 <- k-1
  # counts
  eff <- rep(1,nh)
  # compute the date of first capture fc, and state at initial capture init.state
  fc <- NULL
  init.state <- NULL
  for (ii in 1:nh){
    temp <- 1:k
    fc <- c(fc,min(which(wolf_data[ii,]!=0)))
    init.state <- c(init.state,wolf_data[ii,fc[ii]])
  }
  
  # Model fitting and prevalence estimation
  
  ## Model 2= Estimating prevalence with $(\pi,\phi_{state},p,\delta)$
  
  # transpose data
  data <- t(wolf_data)
  
  # init values
  binit <- runif(6)
  
  # fit model
  tmpmin <- optim(binit,dev_phispdelta,NULL,hessian=FALSE,data,eff,fc,init.state,nh,km1,method="BFGS",control=list(trace=1, REPORT=1))
  
  # get estimates and back-transform
  x <- tmpmin$par
  INIT_W5[w]= pi <- 1/(1+exp(-x[1]))
  INIT_H5[w]= pc <- 1-pi
  SURV_W5[w]= phiNB <- 1/(1+exp(-x[2]))
  SURV_H5[w]= phiB <- 1/(1+exp(-x[3]))
  DET_W5[w]= DET_H5[w]= p <- 1/(1+exp(-x[4]))
  DELTAW5[w]= deltaNB <- 1/(1+exp(-x[5]))
  DELTAH5[w]=deltaB <- 1/(1+exp(-x[6]))
  
  AIC[2] <- 2 * tmpmin$value + 2 * 6
  
  
  # get prevalence
  P_phispdelta=viterbi_phispdelta(wolf_data,fc,k,n.occasions,pi,pc,phiNB,phiB,p,deltaNB, deltaB,n.states)
  
  
  # get prevalence
  ESTIMATED_PREVALENCE_SIM_STATE5[w,] = viterbi_phispdelta(wolf_data,fc,k,n.occasions,pi,pc,phiNB,phiB,p,deltaNB, deltaB,n.states)
  AIC_5L[w,]=AIC
  
  
  ############################
  #  CONFIDENCE INTERVALS
  #############################
  
  nb_bootstrap <- 100
  prev_phispipdelta_pseudo=matrix(NA,nb_bootstrap,n.occasions)
  
  
  for (jj in 1:nb_bootstrap){
    
    # resample in the original dataset with replacement
    pseudo_ind <- sample(nrow(wolf_data), replace=T)    
    pseudo <- wolf_data[pseudo_ind,]                    
    data <- t(pseudo)                                   
    
    fc <- NULL             
    init.state <- NULL
    for (kk in 1:nrow(pseudo)){
      temp <- 1:ncol(pseudo)
      fc <- c(fc,min(which(pseudo[kk,]!=0)))
      init.state <- c(init.state,pseudo[kk,fc[kk]])
    }
    
    ## model 2: phis,pi,p,delta
    binit <- runif(6)
    tmpmin <- optim(binit,dev_phispdelta,NULL,hessian=FALSE,data,eff,fc,init.state,nh,km1,method="BFGS",control=list(trace=1, REPORT=1))
    x <- tmpmin$par
    pi_pseudo <- 1/(1+exp(-x[1]))
    pc_pseudo <- 1-pi
    phiNB_pseudo <- 1/(1+exp(-x[2]))
    phiB_pseudo <- 1/(1+exp(-x[3]))
    p_pseudo <- 1/(1+exp(-x[4]))
    deltaNB_pseudo <- 1/(1+exp(-x[5]))
    deltaB_pseudo <- 1/(1+exp(-x[6]))
    prev_phispipdelta_pseudo[jj,] = viterbi_phispdelta(pseudo,fc,k,n.occasions,pi_pseudo,pc_pseudo,phiNB_pseudo,phiB_pseudo,p_pseudo,deltaNB_pseudo, deltaB_pseudo,n.states)
    
  }
  
  
  # Standard errors and confidence intervals:
  
  a= apply(prev_phispipdelta_pseudo,2,sd)
  SE[w,]=a
  b=apply(prev_phispipdelta_pseudo,2,quantile,probs=c(2.5/100,97.5/100),na.rm=T)
  LCL[w,]=b[1,]  
  UCL[w,]=b[2,]  
  
}


## Check if true prevalence is > lower condfidence limit and < upper confidence limit for each occasion
COVERAGE <- TRUE_PREVALENCE_SIM5>=LCL & TRUE_PREVALENCE_SIM5<=UCL

## Confidence interval coverage is the # of times true prevalence is included in the estimated CI  of each occasion
cover=apply(COVERAGE,2,mean)
cover


## Model estimates

par(mfrow=c(1,1))

boxplot(NAIVE_PREVALENCE_SIM5[,1],
        ESTIMATED_PREVALENCE_SIM_STATE5[,1],
        NAIVE_PREVALENCE_SIM5[,2],
        ESTIMATED_PREVALENCE_SIM_STATE5[,2],
        NAIVE_PREVALENCE_SIM5[,3],
        ESTIMATED_PREVALENCE_SIM_STATE5[,3],
        NAIVE_PREVALENCE_SIM5[,4],
        ESTIMATED_PREVALENCE_SIM_STATE5[,4],
        NAIVE_PREVALENCE_SIM5[,5],
        ESTIMATED_PREVALENCE_SIM_STATE5[,5],ylim=c(0,0.7),  
        col=c("white","grey"),
        main="Prevalence 5 occasions low detectability",
        ylab="Prevalence", xlab="Occasion", cex.lab=1.5, cex.main=1.5)


legend(2,0.7,legend = c("true prevalence"),lty=2)  

axis(1,2,1)
axis(1,4,2)
axis(1,6,3)
axis(1,8,4)
axis(1,10,5)

#compare true, naive, estimated prevalence

SCENARIO_TABLE5 = matrix(NA,nrow=4,ncol=n.occasions)
for (g in 1: n.occasions){
  
  SCENARIO_TABLE5[1,g]=mean(TRUE_PREVALENCE_SIM5[,g])
  
  
}

true_plot=c(rep(SCENARIO_TABLE5[1,1],2),
            rep(SCENARIO_TABLE5[1,2],2),
            rep(SCENARIO_TABLE5[1,3],2),
            rep(SCENARIO_TABLE5[1,4],2),
            rep(SCENARIO_TABLE5[1,5],2))

points(true_plot, type="l", ylim=c(0,0.6),lwd=2, lty=2)

dev.copy(png,'PREV_5L_HOM_DELTASTATE.png')
dev.off()

###compare true and estimated survival

par(mfrow=c(1,2))
boxplot(SURV_W5,ylim=c(0,1), main="Parental", ylab="Survival 5 occ.low p",cex.lab=1.5, cex.axis=1.5, cex.main=1.5)
abline(h=phiNB_TRUE)

surv_h=boxplot(SURV_H5,ylim=c(0,1),main="Hybrid",cex.axis=1.5, cex.main=1.5)
abline(h=phiB_TRUE)

dev.copy(png,'PHI_5L_HOM_DELTASTATE.png')
dev.off()

###compare true and estimated det
par(mfrow=c(1,2))
boxplot(DET_W5,ylim=c(0,1), main="Parental", ylab="Detectability 5 occ. low p", cex.lab=1.5,cex.axis=1.5, cex.main=1.5)
abline(h=pNB_TRUE)

boxplot(DET_H5,ylim=c(0,1),main="Hybrid",cex.axis=1.5, cex.main=1.5)
abline(h=pB_TRUE)

dev.copy(png,'P_5L_HOM_DELTASTATE.png')
dev.off()

###compare true and estimated INIT
par(mfrow=c(1,2))
boxplot(INIT_W5,ylim=c(0,1), main="Parental", ylab="Initial state: 5 occ. low p", cex.lab=1.5,cex.axis=1.5, cex.main=1.5)
abline(h=piNB_TRUE)

boxplot(INIT_H5,ylim=c(0,1),main="Hybrid",cex.axis=1.5, cex.main=1.5)
abline(h=piB_TRUE)

dev.copy(png,'INIT_5L_HOM_DELTASTATE.png')
dev.off()

###compare true and estimated delta
par(mfrow=c(1,2))
boxplot(DELTAW5,ylim=c(0,1),main="Assignment probability",ylab="Assignment: 5 occ. low p", cex.lab=1.5,cex.axis=1.5, cex.main=1.5)
abline(h=deltaNB_TRUE)
boxplot(DELTAH5,ylim=c(0,1),main="Assignment probability",ylab="Assignment: 5 occ. low p", cex.lab=1.5,cex.axis=1.5, cex.main=1.5)
abline(h=deltaB_TRUE)

dev.copy(png,'DELTA_5L_HOM_DELTASTATE.png')
dev.off()


save.image('LOWP_5OCC_DELTASTATE.RData')
rm(list=ls())

################################################################################################################################
#                                           SCENARIO 10: 5 OCC HIGH DETECT HOM_DELTA STATE
#################################################################################################################################

library(HMM)
library(qpcR)

#Simulation parameters

# 3 States: W = wolf, H = hybrid, De = dead
# 3 Events: 1 = detected as a wolf, 2 = detected as a hybrid, 3 = detected as uncertain, 4 = non detected

N_SIM=100
W.ind = 100
n.occasions=5
piNB_TRUE <- 0.7 # Initial state prob. to be wolf
piB_TRUE <- 1 - piNB_TRUE # Initial state prob. to be hybrid
phiNB_TRUE <- 0.81 # Wolf survival 
phiB_TRUE <- 0.73 # Hybrid survival 
pNB_TRUE <- 0.8 # Wolf detectability 
pB_TRUE <- 0.8 # Hybrid detectability 
deltaNB_TRUE <- 0.8 # Probability of assignment 
deltaB_TRUE <- 0.6 # Probability of assignment 

n.states <- 3
n.obs <- 4

######################################
#  SIMULATIONS WITH HMM PACKAGE 
######################################


# States: W = wolf, H = hybrid, De = dead
# Events: 1 = detected as a wolf, 2 = detected as a hybrid, 3 = detected as uncertain, 4 = non detected


# Storage matrices for trend in nw_true, nh_true, nw_obs, nh_obs
NH_TRUE5=matrix(NA, N_SIM, n.occasions)
NW_TRUE5=matrix(NA, N_SIM, n.occasions)
NH_OBS5=matrix(NA, N_SIM, n.occasions)
NW_OBS5=matrix(NA, N_SIM, n.occasions)

# Storage matrices for simulation results (prevalence)
TRUE_PREVALENCE_SIM5=matrix(NA, N_SIM, n.occasions)
NAIVE_PREVALENCE_SIM5=matrix(NA, N_SIM, n.occasions)
ESTIMATED_PREVALENCE_SIM_STATE5=matrix(NA, N_SIM, n.occasions)

# Storage vectors for simulation results (survival and detectability for constant and state dependent model
INIT_W5=rep(NA,N_SIM)#vector of init prob estimates for const model #4=n models
INIT_H5=rep(NA,N_SIM)
SURV_W5=rep(NA,N_SIM)#vector of phi estimates for const model
SURV_H5=rep(NA,N_SIM)#vector of phi estimates for const model
DET_W5= rep(NA,N_SIM)#vector of p estimates for const model
DET_H5= rep(NA,N_SIM)#vector of p estimates for const model
DELTAW5= rep(NA,N_SIM)  #vector of p estimates for state dep model
DELTAH5= rep(NA,N_SIM)  #vector of p estimates for state dep model

# Storage vectors for simulation results (AIC, =1 if the best model is state dep, =0 if best model is constant
AIC=rep(NA,4)
AIC_5L=matrix(NA,N_SIM,4)

# Storage vectors for bootrapped SE and CI 
SE=matrix(NA,N_SIM,n.occasions)
LCL=matrix(NA,N_SIM,n.occasions)
UCL=matrix(NA,N_SIM,n.occasions)

# Source all models

# First, we source the deviance and Viterbi algo for each model as well as various useful functions:

source('dev_phispdelta_DELTASTATE1.R')
source('viterbi_phispdelta_DELTASTATE1.R')
source('logprot.R')


for (w in 1:N_SIM ){
  
  # define model
  hmm <- initHMM(c("NB","B","De"), c("1","2","3","4"), c(piNB_TRUE,piB_TRUE,0), matrix(c(
    phiNB_TRUE, 0,  1-phiNB_TRUE,
    0, phiB_TRUE,  1-phiB_TRUE,
    0, 0,  1), nrow = n.states, byrow = TRUE),
    matrix(c(
      pNB_TRUE * deltaNB_TRUE, 0, pNB_TRUE * (1 - deltaNB_TRUE), 1 - pNB_TRUE,
      0, pB_TRUE * deltaB_TRUE, pB_TRUE * (1 - deltaB_TRUE), 1 - pB_TRUE,
      0, 0, 0, 1), nrow = n.states, byrow = TRUE))
  hmm
  
  # simulate a dataset of W.ind individuals
  dat = NULL
  dat_st = NULL
  i = 0
  while (i < W.ind){
    temp = simHMM(hmm,n.occasions)
    current_ind = temp$observation # this might be a row of non-detections
    current_ind_st = temp$states
    if (sum(as.numeric(current_ind)) == 4*n.occasions) next # if this is the case, we discard it and simulate again
    dat = rbind(dat, current_ind)
    dat_st = rbind(dat_st, current_ind_st)
    i = i+1
  }
  
  events = matrix(as.numeric(dat),byrow=F,ncol=n.occasions)
  states = dat_st
  
  
  # calculate TRUE prevalence
  true_prevalence = rep(NA, n.occasions)
  true_hybrids = rep(NA, n.occasions) #true prevalence from states
  true_wolves = rep(NA, n.occasions) #true prevalence from states
  true_prevalence = rep(NA, n.occasions)
  
  for (j in 1: n.occasions){
    W_w = sum(dat_st[,j]=="NB",na.rm=T)
    W_h = sum(dat_st[,j]=="B",na.rm=T)
    #W_d = sum(dat_st[,j]=="De",na.rm=T)
    true_prevalence[j] = W_h/(W_w+W_h)
    true_hybrids[j] = W_h
    true_wolves[j] = W_w
  }
  
  true_prevalence
  TRUE_PREVALENCE_SIM5[w,]= true_prevalence # matrix with N_SIM rows = estimated prev values for each simulation
  NH_TRUE5[w,]=true_hybrids
  NW_TRUE5[w,]=true_wolves
  
  # calculate NAIVE prevalence considering uncertains as wolf
  
  temp=events 
  naive_prevalence = rep(NA, n.occasions)
  obs_hybrids = rep(NA, n.occasions) #true prevalence from states
  obs_wolves = rep(NA, n.occasions) #true prevalence from states
  
  for (j in 1: n.occasions){
    W_w = sum(temp[,j]=="1",na.rm=T)
    W_h = sum(temp[,j]=="2",na.rm=T)
    W_u = sum(temp[,j]=="3",na.rm=T)
    # update W of wolves and hybrids (detected)
    W_w = W_w # + W_u
    W_h = W_h 
    naive_prevalence[j] = W_h/(W_w+W_h)
    obs_hybrids[j] = W_h
    obs_wolves[j] = W_w
  }
  
  NAIVE_PREVALENCE_SIM5[w,]= naive_prevalence # matrix with N_SIM rows = estimated prev values for each simulation
  NH_OBS5[w,]=obs_hybrids
  NW_OBS5[w,]=obs_wolves
  
  #################
  #  FIT MODELS
  #################
  
  
  # read in data
  wolf_data = events
  wolf_data[wolf_data==4]=0
  
  # Define a few useful quantities
  
  n.states <- 3
  nh <- dim(wolf_data)[1]
  k <- dim(wolf_data)[2]
  km1 <- k-1
  # counts
  eff <- rep(1,nh)
  # compute the date of first capture fc, and state at initial capture init.state
  fc <- NULL
  init.state <- NULL
  for (ii in 1:nh){
    temp <- 1:k
    fc <- c(fc,min(which(wolf_data[ii,]!=0)))
    init.state <- c(init.state,wolf_data[ii,fc[ii]])
  }
  
  # Model fitting and prevalence estimation
  
  ## Model 2= Estimating prevalence with $(\pi,\phi_{state},p,\delta)$
  
  # transpose data
  data <- t(wolf_data)
  
  # init values
  binit <- runif(6)
  
  # fit model
  tmpmin <- optim(binit,dev_phispdelta,NULL,hessian=FALSE,data,eff,fc,init.state,nh,km1,method="BFGS",control=list(trace=1, REPORT=1))
  
  # get estimates and back-transform
  x <- tmpmin$par
  INIT_W5[w]= pi <- 1/(1+exp(-x[1]))
  INIT_H5[w]= pc <- 1-pi
  SURV_W5[w]= phiNB <- 1/(1+exp(-x[2]))
  SURV_H5[w]= phiB <- 1/(1+exp(-x[3]))
  DET_W5[w]= DET_H5[w]= p <- 1/(1+exp(-x[4]))
  DELTAW5[w]= deltaNB <- 1/(1+exp(-x[5]))
  DELTAH5[w]=deltaB <- 1/(1+exp(-x[6]))
  
  AIC[2] <- 2 * tmpmin$value + 2 * 6
  
  
  # get prevalence
  P_phispdelta=viterbi_phispdelta(wolf_data,fc,k,n.occasions,pi,pc,phiNB,phiB,p,deltaNB, deltaB,n.states)
  
  
  # get prevalence
  ESTIMATED_PREVALENCE_SIM_STATE5[w,] = viterbi_phispdelta(wolf_data,fc,k,n.occasions,pi,pc,phiNB,phiB,p,deltaNB, deltaB,n.states)
  AIC_5L[w,]=AIC
  
  
  ############################
  #  CONFIDENCE INTERVALS
  #############################
  
  nb_bootstrap <- 100
  prev_phispipdelta_pseudo=matrix(NA,nb_bootstrap,n.occasions)
  
  
  for (jj in 1:nb_bootstrap){
    
    # resample in the original dataset with replacement
    pseudo_ind <- sample(nrow(wolf_data), replace=T)    
    pseudo <- wolf_data[pseudo_ind,]                    
    data <- t(pseudo)                                   
    
    fc <- NULL             
    init.state <- NULL
    for (kk in 1:nrow(pseudo)){
      temp <- 1:ncol(pseudo)
      fc <- c(fc,min(which(pseudo[kk,]!=0)))
      init.state <- c(init.state,pseudo[kk,fc[kk]])
    }
    
    ## model 2: phis,pi,p,delta
    binit <- runif(6)
    tmpmin <- optim(binit,dev_phispdelta,NULL,hessian=FALSE,data,eff,fc,init.state,nh,km1,method="BFGS",control=list(trace=1, REPORT=1))
    x <- tmpmin$par
    pi_pseudo <- 1/(1+exp(-x[1]))
    pc_pseudo <- 1-pi
    phiNB_pseudo <- 1/(1+exp(-x[2]))
    phiB_pseudo <- 1/(1+exp(-x[3]))
    p_pseudo <- 1/(1+exp(-x[4]))
    deltaNB_pseudo <- 1/(1+exp(-x[5]))
    deltaB_pseudo <- 1/(1+exp(-x[6]))
    prev_phispipdelta_pseudo[jj,] = viterbi_phispdelta(pseudo,fc,k,n.occasions,pi_pseudo,pc_pseudo,phiNB_pseudo,phiB_pseudo,p_pseudo,deltaNB_pseudo, deltaB_pseudo,n.states)
    
  }
  
  
  # Standard errors and confidence intervals:
  
  a= apply(prev_phispipdelta_pseudo,2,sd)
  SE[w,]=a
  b=apply(prev_phispipdelta_pseudo,2,quantile,probs=c(2.5/100,97.5/100),na.rm=T)
  LCL[w,]=b[1,]  
  UCL[w,]=b[2,]  
  
}


## Check if true prevalence is > lower condfidence limit and < upper confidence limit for each occasion
COVERAGE <- TRUE_PREVALENCE_SIM5>=LCL & TRUE_PREVALENCE_SIM5<=UCL

## Confidence interval coverage is the # of times true prevalence is included in the estimated CI  of each occasion
cover=apply(COVERAGE,2,mean)
cover


## Model estimates

par(mfrow=c(1,1))

boxplot(NAIVE_PREVALENCE_SIM5[,1],
        ESTIMATED_PREVALENCE_SIM_STATE5[,1],
        NAIVE_PREVALENCE_SIM5[,2],
        ESTIMATED_PREVALENCE_SIM_STATE5[,2],
        NAIVE_PREVALENCE_SIM5[,3],
        ESTIMATED_PREVALENCE_SIM_STATE5[,3],
        NAIVE_PREVALENCE_SIM5[,4],
        ESTIMATED_PREVALENCE_SIM_STATE5[,4],
        NAIVE_PREVALENCE_SIM5[,5],
        ESTIMATED_PREVALENCE_SIM_STATE5[,5],ylim=c(0,0.7),  
        col=c("white","grey"),
        main="Prevalence 5 occasions high detectability",
        ylab="Prevalence", xlab="Occasion", cex.lab=1.5, cex.main=1.5)


legend(2,0.7,legend = c("true prevalence"),lty=2)  

axis(1,2,1)
axis(1,4,2)
axis(1,6,3)
axis(1,8,4)
axis(1,10,5)

#compare true, naive, estimated prevalence

SCENARIO_TABLE5 = matrix(NA,nrow=4,ncol=n.occasions)
for (g in 1: n.occasions){
  
  SCENARIO_TABLE5[1,g]=mean(TRUE_PREVALENCE_SIM5[,g])
  
  
}

true_plot=c(rep(SCENARIO_TABLE5[1,1],2),
            rep(SCENARIO_TABLE5[1,2],2),
            rep(SCENARIO_TABLE5[1,3],2),
            rep(SCENARIO_TABLE5[1,4],2),
            rep(SCENARIO_TABLE5[1,5],2))

points(true_plot, type="l", ylim=c(0,0.6),lwd=2, lty=2)

dev.copy(png,'PREV_5H_HOM_DELTASTATE.png')
dev.off()

###compare true and estimated survival

par(mfrow=c(1,2))
boxplot(SURV_W5,ylim=c(0,1), main="Parental", ylab="Survival 5 occ.high p",cex.lab=1.5, cex.axis=1.5, cex.main=1.5)
abline(h=phiNB_TRUE)

surv_h=boxplot(SURV_H5,ylim=c(0,1),main="Hybrid",cex.axis=1.5, cex.main=1.5)
abline(h=phiB_TRUE)

dev.copy(png,'PHI_5H_HOM_DELTASTATE.png')
dev.off()

###compare true and estimated det
par(mfrow=c(1,2))
boxplot(DET_W5,ylim=c(0,1), main="Parental", ylab="Detectability 5 occ. high p", cex.lab=1.5,cex.axis=1.5, cex.main=1.5)
abline(h=pNB_TRUE)

boxplot(DET_H5,ylim=c(0,1),main="Hybrid",cex.axis=1.5, cex.main=1.5)
abline(h=pB_TRUE)

dev.copy(png,'P_5H_HOM_DELTASTATE.png')
dev.off()

###compare true and estimated INIT
par(mfrow=c(1,2))
boxplot(INIT_W5,ylim=c(0,1), main="Parental", ylab="Initial state: 5 occ. high p", cex.lab=1.5,cex.axis=1.5, cex.main=1.5)
abline(h=piNB_TRUE)

boxplot(INIT_H5,ylim=c(0,1),main="Hybrid",cex.axis=1.5, cex.main=1.5)
abline(h=piB_TRUE)

dev.copy(png,'INIT_5H_HOM_DELTASTATE.png')
dev.off()

###compare true and estimated delta
par(mfrow=c(1,2))
boxplot(DELTAW5,ylim=c(0,1),main="Assignment probability",ylab="Assignment: 5 occ. high p", cex.lab=1.5,cex.axis=1.5, cex.main=1.5)
abline(h=deltaNB_TRUE)
boxplot(DELTAH5,ylim=c(0,1),main="Assignment probability",ylab="Assignment: 5 occ. high p", cex.lab=1.5,cex.axis=1.5, cex.main=1.5)
abline(h=deltaB_TRUE)

dev.copy(png,'DELTA_5H_HOM_DELTASTATE.png')
dev.off()


save.image('HIGHP_5OCC_DELTASTATE.RData')
rm(list=ls())

################################################################################################################################
#                                           SCENARIO 11: 10 OCC LOW DETECT HOM_DELTA STATE
#################################################################################################################################

library(HMM)
library(qpcR)

#Simulation parameters

# 3 States: W = wolf, H = hybrid, De = dead
# 3 Events: 1 = detected as a wolf, 2 = detected as a hybrid, 3 = detected as uncertain, 4 = non detected

N_SIM=100
W.ind = 100
n.occasions=10
piNB_TRUE <- 0.7 # Initial state prob. to be wolf
piB_TRUE <- 1 - piNB_TRUE # Initial state prob. to be hybrid
phiNB_TRUE <- 0.81 # Wolf survival 
phiB_TRUE <- 0.73 # Hybrid survival 
pNB_TRUE <- 0.5 # Wolf detectability 
pB_TRUE <- 0.5 # Hybrid detectability 
deltaNB_TRUE <- 0.8 # Probability of assignment 
deltaB_TRUE <- 0.6 # Probability of assignment 

n.states <- 3
n.obs <- 4

######################################
#  SIMULATIONS WITH HMM PACKAGE 
######################################


# States: W = wolf, H = hybrid, De = dead
# Events: 1 = detected as a wolf, 2 = detected as a hybrid, 3 = detected as uncertain, 4 = non detected


# Storage matrices for trend in nw_true, nh_true, nw_obs, nh_obs
NH_TRUE5=matrix(NA, N_SIM, n.occasions)
NW_TRUE5=matrix(NA, N_SIM, n.occasions)
NH_OBS5=matrix(NA, N_SIM, n.occasions)
NW_OBS5=matrix(NA, N_SIM, n.occasions)

# Storage matrices for simulation results (prevalence)
TRUE_PREVALENCE_SIM5=matrix(NA, N_SIM, n.occasions)
NAIVE_PREVALENCE_SIM5=matrix(NA, N_SIM, n.occasions)
ESTIMATED_PREVALENCE_SIM_STATE5=matrix(NA, N_SIM, n.occasions)

# Storage vectors for simulation results (survival and detectability for constant and state dependent model
INIT_W5=rep(NA,N_SIM)#vector of init prob estimates for const model #4=n models
INIT_H5=rep(NA,N_SIM)
SURV_W5=rep(NA,N_SIM)#vector of phi estimates for const model
SURV_H5=rep(NA,N_SIM)#vector of phi estimates for const model
DET_W5= rep(NA,N_SIM)#vector of p estimates for const model
DET_H5= rep(NA,N_SIM)#vector of p estimates for const model
DELTAW5= rep(NA,N_SIM)  #vector of p estimates for state dep model
DELTAH5= rep(NA,N_SIM)  #vector of p estimates for state dep model

# Storage vectors for simulation results (AIC, =1 if the best model is state dep, =0 if best model is constant
AIC=rep(NA,4)
AIC_5L=matrix(NA,N_SIM,4)

# Storage vectors for bootrapped SE and CI 
SE=matrix(NA,N_SIM,n.occasions)
LCL=matrix(NA,N_SIM,n.occasions)
UCL=matrix(NA,N_SIM,n.occasions)

# Source all models

# First, we source the deviance and Viterbi algo for each model as well as various useful functions:

source('dev_phispdelta_DELTASTATE1.R')
source('viterbi_phispdelta_DELTASTATE1.R')
source('logprot.R')


for (w in 1:N_SIM ){
  
  # define model
  hmm <- initHMM(c("NB","B","De"), c("1","2","3","4"), c(piNB_TRUE,piB_TRUE,0), matrix(c(
    phiNB_TRUE, 0,  1-phiNB_TRUE,
    0, phiB_TRUE,  1-phiB_TRUE,
    0, 0,  1), nrow = n.states, byrow = TRUE),
    matrix(c(
      pNB_TRUE * deltaNB_TRUE, 0, pNB_TRUE * (1 - deltaNB_TRUE), 1 - pNB_TRUE,
      0, pB_TRUE * deltaB_TRUE, pB_TRUE * (1 - deltaB_TRUE), 1 - pB_TRUE,
      0, 0, 0, 1), nrow = n.states, byrow = TRUE))
  hmm
  
  # simulate a dataset of W.ind individuals
  dat = NULL
  dat_st = NULL
  i = 0
  while (i < W.ind){
    temp = simHMM(hmm,n.occasions)
    current_ind = temp$observation # this might be a row of non-detections
    current_ind_st = temp$states
    if (sum(as.numeric(current_ind)) == 4*n.occasions) next # if this is the case, we discard it and simulate again
    dat = rbind(dat, current_ind)
    dat_st = rbind(dat_st, current_ind_st)
    i = i+1
  }
  
  events = matrix(as.numeric(dat),byrow=F,ncol=n.occasions)
  states = dat_st
  
  
  # calculate TRUE prevalence
  true_prevalence = rep(NA, n.occasions)
  true_hybrids = rep(NA, n.occasions) #true prevalence from states
  true_wolves = rep(NA, n.occasions) #true prevalence from states
  true_prevalence = rep(NA, n.occasions)
  
  for (j in 1: n.occasions){
    W_w = sum(dat_st[,j]=="NB",na.rm=T)
    W_h = sum(dat_st[,j]=="B",na.rm=T)
    #W_d = sum(dat_st[,j]=="De",na.rm=T)
    true_prevalence[j] = W_h/(W_w+W_h)
    true_hybrids[j] = W_h
    true_wolves[j] = W_w
  }
  
  true_prevalence
  TRUE_PREVALENCE_SIM5[w,]= true_prevalence # matrix with N_SIM rows = estimated prev values for each simulation
  NH_TRUE5[w,]=true_hybrids
  NW_TRUE5[w,]=true_wolves
  
  # calculate NAIVE prevalence considering uncertains as wolf
  
  temp=events 
  naive_prevalence = rep(NA, n.occasions)
  obs_hybrids = rep(NA, n.occasions) #true prevalence from states
  obs_wolves = rep(NA, n.occasions) #true prevalence from states
  
  for (j in 1: n.occasions){
    W_w = sum(temp[,j]=="1",na.rm=T)
    W_h = sum(temp[,j]=="2",na.rm=T)
    W_u = sum(temp[,j]=="3",na.rm=T)
    # update W of wolves and hybrids (detected)
    W_w = W_w # + W_u
    W_h = W_h 
    naive_prevalence[j] = W_h/(W_w+W_h)
    obs_hybrids[j] = W_h
    obs_wolves[j] = W_w
  }
  
  NAIVE_PREVALENCE_SIM5[w,]= naive_prevalence # matrix with N_SIM rows = estimated prev values for each simulation
  NH_OBS5[w,]=obs_hybrids
  NW_OBS5[w,]=obs_wolves
  
  #################
  #  FIT MODELS
  #################
  
  
  # read in data
  wolf_data = events
  wolf_data[wolf_data==4]=0
  
  # Define a few useful quantities
  
  n.states <- 3
  nh <- dim(wolf_data)[1]
  k <- dim(wolf_data)[2]
  km1 <- k-1
  # counts
  eff <- rep(1,nh)
  # compute the date of first capture fc, and state at initial capture init.state
  fc <- NULL
  init.state <- NULL
  for (ii in 1:nh){
    temp <- 1:k
    fc <- c(fc,min(which(wolf_data[ii,]!=0)))
    init.state <- c(init.state,wolf_data[ii,fc[ii]])
  }
  
  # Model fitting and prevalence estimation
  
  ## Model 2= Estimating prevalence with $(\pi,\phi_{state},p,\delta)$
  
  # transpose data
  data <- t(wolf_data)
  
  # init values
  binit <- runif(6)
  
  # fit model
  tmpmin <- optim(binit,dev_phispdelta,NULL,hessian=FALSE,data,eff,fc,init.state,nh,km1,method="BFGS",control=list(trace=1, REPORT=1))
  
  # get estimates and back-transform
  x <- tmpmin$par
  INIT_W5[w]= pi <- 1/(1+exp(-x[1]))
  INIT_H5[w]= pc <- 1-pi
  SURV_W5[w]= phiNB <- 1/(1+exp(-x[2]))
  SURV_H5[w]= phiB <- 1/(1+exp(-x[3]))
  DET_W5[w]= DET_H5[w]= p <- 1/(1+exp(-x[4]))
  DELTAW5[w]= deltaNB <- 1/(1+exp(-x[5]))
  DELTAH5[w]=deltaB <- 1/(1+exp(-x[6]))
  
  AIC[2] <- 2 * tmpmin$value + 2 * 6
  
  
  # get prevalence
  P_phispdelta=viterbi_phispdelta(wolf_data,fc,k,n.occasions,pi,pc,phiNB,phiB,p,deltaNB, deltaB,n.states)
  
  
  # get prevalence
  ESTIMATED_PREVALENCE_SIM_STATE5[w,] = viterbi_phispdelta(wolf_data,fc,k,n.occasions,pi,pc,phiNB,phiB,p,deltaNB, deltaB,n.states)
  AIC_5L[w,]=AIC
  
  
  ############################
  #  CONFIDENCE INTERVALS
  #############################
  
  nb_bootstrap <- 100
  prev_phispipdelta_pseudo=matrix(NA,nb_bootstrap,n.occasions)
  
  
  for (jj in 1:nb_bootstrap){
    
    # resample in the original dataset with replacement
    pseudo_ind <- sample(nrow(wolf_data), replace=T)    
    pseudo <- wolf_data[pseudo_ind,]                    
    data <- t(pseudo)                                   
    
    fc <- NULL             
    init.state <- NULL
    for (kk in 1:nrow(pseudo)){
      temp <- 1:ncol(pseudo)
      fc <- c(fc,min(which(pseudo[kk,]!=0)))
      init.state <- c(init.state,pseudo[kk,fc[kk]])
    }
    
    ## model 2: phis,pi,p,delta
    binit <- runif(6)
    tmpmin <- optim(binit,dev_phispdelta,NULL,hessian=FALSE,data,eff,fc,init.state,nh,km1,method="BFGS",control=list(trace=1, REPORT=1))
    x <- tmpmin$par
    pi_pseudo <- 1/(1+exp(-x[1]))
    pc_pseudo <- 1-pi
    phiNB_pseudo <- 1/(1+exp(-x[2]))
    phiB_pseudo <- 1/(1+exp(-x[3]))
    p_pseudo <- 1/(1+exp(-x[4]))
    deltaNB_pseudo <- 1/(1+exp(-x[5]))
    deltaB_pseudo <- 1/(1+exp(-x[6]))
    prev_phispipdelta_pseudo[jj,] = viterbi_phispdelta(pseudo,fc,k,n.occasions,pi_pseudo,pc_pseudo,phiNB_pseudo,phiB_pseudo,p_pseudo,deltaNB_pseudo, deltaB_pseudo,n.states)
    
  }
  
  
  # Standard errors and confidence intervals:
  
  a= apply(prev_phispipdelta_pseudo,2,sd)
  SE[w,]=a
  b=apply(prev_phispipdelta_pseudo,2,quantile,probs=c(2.5/100,97.5/100),na.rm=T)
  LCL[w,]=b[1,]  
  UCL[w,]=b[2,]  
  
}


## Check if true prevalence is > lower condfidence limit and < upper confidence limit for each occasion
COVERAGE <- TRUE_PREVALENCE_SIM5>=LCL & TRUE_PREVALENCE_SIM5<=UCL

## Confidence interval coverage is the # of times true prevalence is included in the estimated CI  of each occasion
cover=apply(COVERAGE,2,mean)
cover


## Model estimates

par(mfrow=c(1,1))

boxplot(NAIVE_PREVALENCE_SIM5[,1],
        ESTIMATED_PREVALENCE_SIM_STATE5[,1],
        NAIVE_PREVALENCE_SIM5[,2],
        ESTIMATED_PREVALENCE_SIM_STATE5[,2],
        NAIVE_PREVALENCE_SIM5[,3],
        ESTIMATED_PREVALENCE_SIM_STATE5[,3],
        NAIVE_PREVALENCE_SIM5[,4],
        ESTIMATED_PREVALENCE_SIM_STATE5[,4],
        NAIVE_PREVALENCE_SIM5[,5],
        ESTIMATED_PREVALENCE_SIM_STATE5[,5],
        NAIVE_PREVALENCE_SIM5[,6],
        ESTIMATED_PREVALENCE_SIM_STATE5[,6],
        NAIVE_PREVALENCE_SIM5[,7],
        ESTIMATED_PREVALENCE_SIM_STATE5[,7],
        NAIVE_PREVALENCE_SIM5[,8],
        ESTIMATED_PREVALENCE_SIM_STATE5[,8],
        NAIVE_PREVALENCE_SIM5[,9],
        ESTIMATED_PREVALENCE_SIM_STATE5[,9],
        NAIVE_PREVALENCE_SIM5[,10],
        ESTIMATED_PREVALENCE_SIM_STATE5[,10],ylim=c(0,0.7),  
        col=c("white","grey"),
        main="Prevalence 10 occasions low detectability",
        ylab="Prevalence", xlab="Occasion", cex.lab=1.5, cex.main=1.5)


legend(2,0.7,legend = c("true prevalence"),lty=2)  

axis(1,2,1)
axis(1,4,2)
axis(1,6,3)
axis(1,8,4)
axis(1,10,5)
axis(1,12,6)
axis(1,14,7)
axis(1,16,8)
axis(1,18,9)
axis(1,20,10)

#compare true, naive, estimated prevalence

SCENARIO_TABLE5 = matrix(NA,nrow=4,ncol=n.occasions)
for (g in 1: n.occasions){
  
  SCENARIO_TABLE5[1,g]=mean(TRUE_PREVALENCE_SIM5[,g])
  
  
}

true_plot=c(rep(SCENARIO_TABLE5[1,1],2),
            rep(SCENARIO_TABLE5[1,2],2),
            rep(SCENARIO_TABLE5[1,3],2),
            rep(SCENARIO_TABLE5[1,4],2),
            rep(SCENARIO_TABLE5[1,5],2),
            rep(SCENARIO_TABLE5[1,6],2),
            rep(SCENARIO_TABLE5[1,7],2),
            rep(SCENARIO_TABLE5[1,8],2),
            rep(SCENARIO_TABLE5[1,9],2),
            rep(SCENARIO_TABLE5[1,10],2))

points(true_plot, type="l", ylim=c(0,0.6),lwd=2, lty=2)

dev.copy(png,'PREV_10L_HOM_DELTASTATE.png')
dev.off()

###compare true and estimated survival

par(mfrow=c(1,2))
boxplot(SURV_W5,ylim=c(0,1), main="Parental", ylab="Survival 10 occ.high p",cex.lab=1.5, cex.axis=1.5, cex.main=1.5)
abline(h=phiNB_TRUE)

surv_h=boxplot(SURV_H5,ylim=c(0,1),main="Hybrid",cex.axis=1.5, cex.main=1.5)
abline(h=phiB_TRUE)

dev.copy(png,'PHI_10L_HOM_DELTASTATE.png')
dev.off()

###compare true and estimated det
par(mfrow=c(1,2))
boxplot(DET_W5,ylim=c(0,1), main="Parental", ylab="Detectability 10 occ. low p", cex.lab=1.5,cex.axis=1.5, cex.main=1.5)
abline(h=pNB_TRUE)

boxplot(DET_H5,ylim=c(0,1),main="Hybrid",cex.axis=1.5, cex.main=1.5)
abline(h=pB_TRUE)

dev.copy(png,'P_10L_HOM_DELTASTATE.png')
dev.off()

###compare true and estimated INIT
par(mfrow=c(1,2))
boxplot(INIT_W5,ylim=c(0,1), main="Parental", ylab="Initial state: 10 occ. low p", cex.lab=1.5,cex.axis=1.5, cex.main=1.5)
abline(h=piNB_TRUE)

boxplot(INIT_H5,ylim=c(0,1),main="Hybrid",cex.axis=1.5, cex.main=1.5)
abline(h=piB_TRUE)

dev.copy(png,'INIT_10L_HOM_DELTASTATE.png')
dev.off()

###compare true and estimated delta
par(mfrow=c(1,2))
boxplot(DELTAW5,ylim=c(0,1),main="Assignment probability",ylab="Assignment: 10 occ. low p", cex.lab=1.5,cex.axis=1.5, cex.main=1.5)
abline(h=deltaNB_TRUE)
boxplot(DELTAH5,ylim=c(0,1),main="Assignment probability",ylab="Assignment: 10 occ. low p", cex.lab=1.5,cex.axis=1.5, cex.main=1.5)
abline(h=deltaB_TRUE)

dev.copy(png,'DELTA_10L_HOM_DELTASTATE.png')
dev.off()


save.image('LOWP_10OCC_DELTASTATE.RData')
rm(list=ls())

################################################################################################################################
#                                           SCENARIO 10: 10 OCC HIGH DETECT HOM_DELTA STATE
#################################################################################################################################

library(HMM)
library(qpcR)

#Simulation parameters

# 3 States: W = wolf, H = hybrid, De = dead
# 3 Events: 1 = detected as a wolf, 2 = detected as a hybrid, 3 = detected as uncertain, 4 = non detected

N_SIM=100
W.ind = 100
n.occasions=10
piNB_TRUE <- 0.7 # Initial state prob. to be wolf
piB_TRUE <- 1 - piNB_TRUE # Initial state prob. to be hybrid
phiNB_TRUE <- 0.81 # Wolf survival 
phiB_TRUE <- 0.73 # Hybrid survival 
pNB_TRUE <- 0.8 # Wolf detectability 
pB_TRUE <- 0.8 # Hybrid detectability 
deltaNB_TRUE <- 0.8 # Probability of assignment 
deltaB_TRUE <- 0.6 # Probability of assignment 

n.states <- 3
n.obs <- 4

######################################
#  SIMULATIONS WITH HMM PACKAGE 
######################################


# States: W = wolf, H = hybrid, De = dead
# Events: 1 = detected as a wolf, 2 = detected as a hybrid, 3 = detected as uncertain, 4 = non detected


# Storage matrices for trend in nw_true, nh_true, nw_obs, nh_obs
NH_TRUE5=matrix(NA, N_SIM, n.occasions)
NW_TRUE5=matrix(NA, N_SIM, n.occasions)
NH_OBS5=matrix(NA, N_SIM, n.occasions)
NW_OBS5=matrix(NA, N_SIM, n.occasions)

# Storage matrices for simulation results (prevalence)
TRUE_PREVALENCE_SIM5=matrix(NA, N_SIM, n.occasions)
NAIVE_PREVALENCE_SIM5=matrix(NA, N_SIM, n.occasions)
ESTIMATED_PREVALENCE_SIM_STATE5=matrix(NA, N_SIM, n.occasions)

# Storage vectors for simulation results (survival and detectability for constant and state dependent model
INIT_W5=rep(NA,N_SIM)#vector of init prob estimates for const model #4=n models
INIT_H5=rep(NA,N_SIM)
SURV_W5=rep(NA,N_SIM)#vector of phi estimates for const model
SURV_H5=rep(NA,N_SIM)#vector of phi estimates for const model
DET_W5= rep(NA,N_SIM)#vector of p estimates for const model
DET_H5= rep(NA,N_SIM)#vector of p estimates for const model
DELTAW5= rep(NA,N_SIM)  #vector of p estimates for state dep model
DELTAH5= rep(NA,N_SIM)  #vector of p estimates for state dep model

# Storage vectors for simulation results (AIC, =1 if the best model is state dep, =0 if best model is constant
AIC=rep(NA,4)
AIC_5L=matrix(NA,N_SIM,4)

# Storage vectors for bootrapped SE and CI 
SE=matrix(NA,N_SIM,n.occasions)
LCL=matrix(NA,N_SIM,n.occasions)
UCL=matrix(NA,N_SIM,n.occasions)

# Source all models

# First, we source the deviance and Viterbi algo for each model as well as various useful functions:

source('dev_phispdelta_DELTASTATE1.R')
source('viterbi_phispdelta_DELTASTATE1.R')
source('logprot.R')


for (w in 1:N_SIM ){
  
  # define model
  hmm <- initHMM(c("NB","B","De"), c("1","2","3","4"), c(piNB_TRUE,piB_TRUE,0), matrix(c(
    phiNB_TRUE, 0,  1-phiNB_TRUE,
    0, phiB_TRUE,  1-phiB_TRUE,
    0, 0,  1), nrow = n.states, byrow = TRUE),
    matrix(c(
      pNB_TRUE * deltaNB_TRUE, 0, pNB_TRUE * (1 - deltaNB_TRUE), 1 - pNB_TRUE,
      0, pB_TRUE * deltaB_TRUE, pB_TRUE * (1 - deltaB_TRUE), 1 - pB_TRUE,
      0, 0, 0, 1), nrow = n.states, byrow = TRUE))
  hmm
  
  # simulate a dataset of W.ind individuals
  dat = NULL
  dat_st = NULL
  i = 0
  while (i < W.ind){
    temp = simHMM(hmm,n.occasions)
    current_ind = temp$observation # this might be a row of non-detections
    current_ind_st = temp$states
    if (sum(as.numeric(current_ind)) == 4*n.occasions) next # if this is the case, we discard it and simulate again
    dat = rbind(dat, current_ind)
    dat_st = rbind(dat_st, current_ind_st)
    i = i+1
  }
  
  events = matrix(as.numeric(dat),byrow=F,ncol=n.occasions)
  states = dat_st
  
  
  # calculate TRUE prevalence
  true_prevalence = rep(NA, n.occasions)
  true_hybrids = rep(NA, n.occasions) #true prevalence from states
  true_wolves = rep(NA, n.occasions) #true prevalence from states
  true_prevalence = rep(NA, n.occasions)
  
  for (j in 1: n.occasions){
    W_w = sum(dat_st[,j]=="NB",na.rm=T)
    W_h = sum(dat_st[,j]=="B",na.rm=T)
    #W_d = sum(dat_st[,j]=="De",na.rm=T)
    true_prevalence[j] = W_h/(W_w+W_h)
    true_hybrids[j] = W_h
    true_wolves[j] = W_w
  }
  
  true_prevalence
  TRUE_PREVALENCE_SIM5[w,]= true_prevalence # matrix with N_SIM rows = estimated prev values for each simulation
  NH_TRUE5[w,]=true_hybrids
  NW_TRUE5[w,]=true_wolves
  
  # calculate NAIVE prevalence considering uncertains as wolf
  
  temp=events 
  naive_prevalence = rep(NA, n.occasions)
  obs_hybrids = rep(NA, n.occasions) #true prevalence from states
  obs_wolves = rep(NA, n.occasions) #true prevalence from states
  
  for (j in 1: n.occasions){
    W_w = sum(temp[,j]=="1",na.rm=T)
    W_h = sum(temp[,j]=="2",na.rm=T)
    W_u = sum(temp[,j]=="3",na.rm=T)
    # update W of wolves and hybrids (detected)
    W_w = W_w # + W_u
    W_h = W_h 
    naive_prevalence[j] = W_h/(W_w+W_h)
    obs_hybrids[j] = W_h
    obs_wolves[j] = W_w
  }
  
  NAIVE_PREVALENCE_SIM5[w,]= naive_prevalence # matrix with N_SIM rows = estimated prev values for each simulation
  NH_OBS5[w,]=obs_hybrids
  NW_OBS5[w,]=obs_wolves
  
  #################
  #  FIT MODELS
  #################
  
  
  # read in data
  wolf_data = events
  wolf_data[wolf_data==4]=0
  
  # Define a few useful quantities
  
  n.states <- 3
  nh <- dim(wolf_data)[1]
  k <- dim(wolf_data)[2]
  km1 <- k-1
  # counts
  eff <- rep(1,nh)
  # compute the date of first capture fc, and state at initial capture init.state
  fc <- NULL
  init.state <- NULL
  for (ii in 1:nh){
    temp <- 1:k
    fc <- c(fc,min(which(wolf_data[ii,]!=0)))
    init.state <- c(init.state,wolf_data[ii,fc[ii]])
  }
  
  # Model fitting and prevalence estimation
  
  ## Model 2= Estimating prevalence with $(\pi,\phi_{state},p,\delta)$
  
  # transpose data
  data <- t(wolf_data)
  
  # init values
  binit <- runif(6)
  
  # fit model
  tmpmin <- optim(binit,dev_phispdelta,NULL,hessian=FALSE,data,eff,fc,init.state,nh,km1,method="BFGS",control=list(trace=1, REPORT=1))
  
  # get estimates and back-transform
  x <- tmpmin$par
  INIT_W5[w]= pi <- 1/(1+exp(-x[1]))
  INIT_H5[w]= pc <- 1-pi
  SURV_W5[w]= phiNB <- 1/(1+exp(-x[2]))
  SURV_H5[w]= phiB <- 1/(1+exp(-x[3]))
  DET_W5[w]= DET_H5[w]= p <- 1/(1+exp(-x[4]))
  DELTAW5[w]= deltaNB <- 1/(1+exp(-x[5]))
  DELTAH5[w]=deltaB <- 1/(1+exp(-x[6]))
  
  AIC[2] <- 2 * tmpmin$value + 2 * 6
  
  
  # get prevalence
  P_phispdelta=viterbi_phispdelta(wolf_data,fc,k,n.occasions,pi,pc,phiNB,phiB,p,deltaNB, deltaB,n.states)
  
  
  # get prevalence
  ESTIMATED_PREVALENCE_SIM_STATE5[w,] = viterbi_phispdelta(wolf_data,fc,k,n.occasions,pi,pc,phiNB,phiB,p,deltaNB, deltaB,n.states)
  AIC_5L[w,]=AIC
  
  
  ############################
  #  CONFIDENCE INTERVALS
  #############################
  
  nb_bootstrap <- 100
  prev_phispipdelta_pseudo=matrix(NA,nb_bootstrap,n.occasions)
  
  
  for (jj in 1:nb_bootstrap){
    
    # resample in the original dataset with replacement
    pseudo_ind <- sample(nrow(wolf_data), replace=T)    
    pseudo <- wolf_data[pseudo_ind,]                    
    data <- t(pseudo)                                   
    
    fc <- NULL             
    init.state <- NULL
    for (kk in 1:nrow(pseudo)){
      temp <- 1:ncol(pseudo)
      fc <- c(fc,min(which(pseudo[kk,]!=0)))
      init.state <- c(init.state,pseudo[kk,fc[kk]])
    }
    
    ## model 2: phis,pi,p,delta
    binit <- runif(6)
    tmpmin <- optim(binit,dev_phispdelta,NULL,hessian=FALSE,data,eff,fc,init.state,nh,km1,method="BFGS",control=list(trace=1, REPORT=1))
    x <- tmpmin$par
    pi_pseudo <- 1/(1+exp(-x[1]))
    pc_pseudo <- 1-pi
    phiNB_pseudo <- 1/(1+exp(-x[2]))
    phiB_pseudo <- 1/(1+exp(-x[3]))
    p_pseudo <- 1/(1+exp(-x[4]))
    deltaNB_pseudo <- 1/(1+exp(-x[5]))
    deltaB_pseudo <- 1/(1+exp(-x[6]))
    prev_phispipdelta_pseudo[jj,] = viterbi_phispdelta(pseudo,fc,k,n.occasions,pi_pseudo,pc_pseudo,phiNB_pseudo,phiB_pseudo,p_pseudo,deltaNB_pseudo, deltaB_pseudo,n.states)
    
  }
  
  
  # Standard errors and confidence intervals:
  
  a= apply(prev_phispipdelta_pseudo,2,sd)
  SE[w,]=a
  b=apply(prev_phispipdelta_pseudo,2,quantile,probs=c(2.5/100,97.5/100),na.rm=T)
  LCL[w,]=b[1,]  
  UCL[w,]=b[2,]  
  
}


## Check if true prevalence is > lower condfidence limit and < upper confidence limit for each occasion
COVERAGE <- TRUE_PREVALENCE_SIM5>=LCL & TRUE_PREVALENCE_SIM5<=UCL

## Confidence interval coverage is the # of times true prevalence is included in the estimated CI  of each occasion
cover=apply(COVERAGE,2,mean)
cover


## Model estimates

par(mfrow=c(1,1))

boxplot(NAIVE_PREVALENCE_SIM5[,1],
        ESTIMATED_PREVALENCE_SIM_STATE5[,1],
        NAIVE_PREVALENCE_SIM5[,2],
        ESTIMATED_PREVALENCE_SIM_STATE5[,2],
        NAIVE_PREVALENCE_SIM5[,3],
        ESTIMATED_PREVALENCE_SIM_STATE5[,3],
        NAIVE_PREVALENCE_SIM5[,4],
        ESTIMATED_PREVALENCE_SIM_STATE5[,4],
        NAIVE_PREVALENCE_SIM5[,5],
        ESTIMATED_PREVALENCE_SIM_STATE5[,5],
        NAIVE_PREVALENCE_SIM5[,6],
        ESTIMATED_PREVALENCE_SIM_STATE5[,6],
        NAIVE_PREVALENCE_SIM5[,7],
        ESTIMATED_PREVALENCE_SIM_STATE5[,7],
        NAIVE_PREVALENCE_SIM5[,8],
        ESTIMATED_PREVALENCE_SIM_STATE5[,8],
        NAIVE_PREVALENCE_SIM5[,9],
        ESTIMATED_PREVALENCE_SIM_STATE5[,9],
        NAIVE_PREVALENCE_SIM5[,10],
        ESTIMATED_PREVALENCE_SIM_STATE5[,10],ylim=c(0,0.7),  
        col=c("white","grey"),
        main="Prevalence 10 occasions high detectability",
        ylab="Prevalence", xlab="Occasion", cex.lab=1.5, cex.main=1.5)


legend(2,0.7,legend = c("true prevalence"),lty=2)  

axis(1,2,1)
axis(1,4,2)
axis(1,6,3)
axis(1,8,4)
axis(1,10,5)
axis(1,12,6)
axis(1,14,7)
axis(1,16,8)
axis(1,18,9)
axis(1,20,10)

#compare true, naive, estimated prevalence

SCENARIO_TABLE5 = matrix(NA,nrow=4,ncol=n.occasions)
for (g in 1: n.occasions){
  
  SCENARIO_TABLE5[1,g]=mean(TRUE_PREVALENCE_SIM5[,g])
  
  
}

true_plot=c(rep(SCENARIO_TABLE5[1,1],2),
            rep(SCENARIO_TABLE5[1,2],2),
            rep(SCENARIO_TABLE5[1,3],2),
            rep(SCENARIO_TABLE5[1,4],2),
            rep(SCENARIO_TABLE5[1,5],2),
            rep(SCENARIO_TABLE5[1,6],2),
            rep(SCENARIO_TABLE5[1,7],2),
            rep(SCENARIO_TABLE5[1,8],2),
            rep(SCENARIO_TABLE5[1,9],2),
            rep(SCENARIO_TABLE5[1,10],2))

points(true_plot, type="l", ylim=c(0,0.6),lwd=2, lty=2)

dev.copy(png,'PREV_10H_HOM_DELTASTATE.png')
dev.off()

###compare true and estimated survival

par(mfrow=c(1,2))
boxplot(SURV_W5,ylim=c(0,1), main="Parental", ylab="Survival 5 occ.high p",cex.lab=1.5, cex.axis=1.5, cex.main=1.5)
abline(h=phiNB_TRUE)

surv_h=boxplot(SURV_H5,ylim=c(0,1),main="Hybrid",cex.axis=1.5, cex.main=1.5)
abline(h=phiB_TRUE)

dev.copy(png,'PHI_5H_HOM_DELTASTATE.png')
dev.off()

###compare true and estimated det
par(mfrow=c(1,2))
boxplot(DET_W5,ylim=c(0,1), main="Parental", ylab="Detectability 5 occ. high p", cex.lab=1.5,cex.axis=1.5, cex.main=1.5)
abline(h=pNB_TRUE)

boxplot(DET_H5,ylim=c(0,1),main="Hybrid",cex.axis=1.5, cex.main=1.5)
abline(h=pB_TRUE)

dev.copy(png,'P_5H_HOM_DELTASTATE.png')
dev.off()

###compare true and estimated INIT
par(mfrow=c(1,2))
boxplot(INIT_W5,ylim=c(0,1), main="Parental", ylab="Initial state: 5 occ. high p", cex.lab=1.5,cex.axis=1.5, cex.main=1.5)
abline(h=piNB_TRUE)

boxplot(INIT_H5,ylim=c(0,1),main="Hybrid",cex.axis=1.5, cex.main=1.5)
abline(h=piB_TRUE)

dev.copy(png,'INIT_5H_HOM_DELTASTATE.png')
dev.off()

###compare true and estimated delta
par(mfrow=c(1,2))
boxplot(DELTAW5,ylim=c(0,1),main="Assignment probability",ylab="Assignment: 5 occ. high p", cex.lab=1.5,cex.axis=1.5, cex.main=1.5)
abline(h=deltaNB_TRUE)
boxplot(DELTAH5,ylim=c(0,1),main="Assignment probability",ylab="Assignment: 5 occ. high p", cex.lab=1.5,cex.axis=1.5, cex.main=1.5)
abline(h=deltaB_TRUE)

dev.copy(png,'DELTA_5H_HOM_DELTASTATE.png')
dev.off()


save.image('HIGHP_10OCC_DELTASTATE.RData')
rm(list=ls())
